# Supplementary material for: The good, the bad, and the hazardous: comparative genomic analysis unveils cell wall features in the pathogen Candidozyma auris typical for both baker’s yeast and Candida
Source: FEMS Yeast Res. 2024 Dec 4;24:foae039. doi: 10.1093/femsyr/foae039 (PMC11657238; doi:10.1093/femsyr/foae039)
Supplement: foae039_Supplemental_Files [file foae039_supplemental_files.zip › Supplementary tables.xlsx]

## Sheet: S1. Cell wall synthesis
Supplementary Table S1. Results of BLAST homology searching for proteins involved in cell wall synthesis of C. auris and related Candidozyma species.
S. cerevisiae queries	C. albicans queries	Description or function1	Proposed name	C. auris2																											C. haemuli		C. pseudohaemuli		C. duobushaemuli
				VPCI479/P/13 (clade I)				B11205 (clade I)			B11220 (clade II) RefSeq			B11221 (clade III)	B12037 (clade III)			B11245 (clade IV)			B12342 (clade IV)			IFRC2087 (clade V)			F0083 (clade VI)
				Contig	Gene range on contig	Protein size	DNA strand	Contig / Chromosome	Gene range on contig	DNA strand	GenBank ID3	Gene range on contig	DNA strand	GenBank ID	Contig / Chromosome	Gene range on contig	DNA strand	GenBank ID	Gene range on contig	DNA strand	Contig / Chromosome	Gene range on contig	DNA strand	GenBank ID	Gene range on contig	DNA strand	GenBank ID	Gene range on contig	DNA strand	Comment	Sequence ID	Protein size	Sequence ID	Protein size	Sequence ID	Protein size
β-1,3-glucan synthesis and processing
β-1,3-glucan synthesis
Fks1, Gsc2/Fks2, Fks3	Gsc1, Gsl1-2	Fks family. β-1,3-glucan synthases (GT48)	Gsc1	CVRJ01000043.1	51410-57076	1888	-	CP060340.1	219735-225401	+	QEO20537.1			PIS57928.1	CP060368.1	2086526-2092192	-	QEL60805.1			CP060347.1	2095979-2101645	-	QRG37633.1			CM063582.1	2104238-2109904	-		PVH18879.1	1888	PSK38869.1	1888	PVH14079.1	1888
			Gsl1	CVRJ01000020.1	49411-54651	1746	-	CP060340.1	77325-82565	-	QEO20591.1			PIS57984.1	CP060368.1	2229420-2234660	+	QEL60864.1			CP060347.1	2238979-2244078	+	QRG37581.1			CM063582.1	2245477-2246715	+		PVH18928.1	2026	PSK35333.1	2110	PVH14130.1	1277
																															PVH21374.1	1835
Rho1-5, Cdc42	Rho1-3, Crl1, Rac1, Cdc42	Rho1 family. Putative Rho-related GTPases	Rho1	CVRJ01000283.1	777-1373	198	+	CP060339.1	481062-481658	+	QEO21568.1			PIS54260.1	CP060370.1	478523-479119	+	QEL58192.1			CP060346.1	3725124-3725720	-	QRG37339.1			CM063581.1	490694-491290	+		PVH22099.1	198	PSK36853.1	198	PVH16939.1	198
			Rho2	CVRJ01000501.1	1306-1890	194	-	CP060339.1	1637025-1637609	+	NC_072813.1	2101185-2102305	-	PIS53752.1	CP060367.1	2532801-2533385	-	CP043442.1	1614504-1615088	+	CP060346.1	2580869-2581453	-	CP050673.1	2536649-2537233	-	CM063581.1	1628697-1629281	+		PVH21146.1	212	PSK39882.1	211	PVH14646.1	211
			Rho3	CVRJ01000029.1	35693-36385	230	+	CP060342.1	1150043-1150564	+	QEO22934.1			PIS48953.1	CP060371.1	1121076-1121597	+	QEL62158.1			CP060349.1	1142129-1142650	+	QRG39397.1			CM063584.1	1148126-1148818	+		PVH19208.1	214	PSK37942.1	212	PVH14420.1	212
			Crl1	CVRJ01000057.1	11128-12099	323	+	CP060340.1	131484-132455	+	QEO20573.1			PIS57965.1	CP060368.1	2179468-2180439	-	QEL60843.1			CP060347.1	2188978-2189949	-	QRG37599.1			CM063582.1	2197211-2198182	-		PVH18912.1	327	PSK38835.1	322	PVH14112.1	320
			Cdc42	CVRJ01000189.1	16775-17350	191	+	CP060340.1	1750119-1750694	+	QEO20196.1			PIS57239.1	CP060368.1	558352-558927	-	QEL60146.1			CP060347.1	550434-551009	-	QRG38293.1			CM063582.1	574823-575398	-		PVH19776.1	222	PSK39736.1	191	PVH14495.1	191
			Rac1	CVRJ01000221.1	3683-4348	221	-	CP060339.1	1120736-1121401	-	QEO21288.1			PIS53974.1	CP060367.1	3040250-3040915	+	QEL58470.1			CP060346.1	3093130-3093795	+	QRG37056.1			CM063581.1	1122579-1123244	-		PVH21298.1	217	PSK40375.1	217	PVH13743.1	197
Smi1/Knr4	Smi1, Smi1b	Putative regulatory component of β-1,3-glucan synthesis	Smi1B	CVRJ01000026.1	22211-23470	419	+	CP060340.1	1547662-1548921	+	QEO20292.1			PIS57340.1	CP060368.1	760197-761456	-	QEL60244.1			CP060347.1	753248-754507	-	QRG38195.1			CM063582.1	777783-779042	-		PVH21383.1	423	PSK39642.1	417	PVH15910.1	417
			Smi1	CVRJ01000113.1	15917-17410	497	-	CP060339.1	4012706-4014199	+	QEO19300.1			PIS56454.1	CP060367.1	167823-169316	-	QEL59793.1			CP060346.1	172923-174416	-	QRG35750.1			CM063581.1	4003855-4005348	+		PVH22276.1	468	PSK41594.1	485	PVH17185.1	485
β-1,3-glucan processing
Gas1-5	Phr1-3, Pga4-5	Gas family. β-1,3-glucanosyltransglycosylases (GH72) involved in connecting the emerging β-1,3-glucan chains to the existing β-glucan network	Phr1	CVRJ01000383.1	624-2285	553	+	CP060340.1	1523325-1524986	+	QEO20302.1			PIS57350.1	CP060368.1	784136-785797	+	QEL60254.1			CP060347.1	777196-778857	+	QRG38185.1			CM063582.1	801724-803385	+		PVH21375.1	557	PSK39633.1	552	PVH15920.1	556
			Phr10	CVRJ01000040.1	28729-30681	650	-	CP060340.1	335140-336792	+	QEO22319.1			PIS57882.1	CP060368.1	1975140-1976792	-	QEL60759.1			CP060347.1	1982832-1984484	-	QRG37678.1			CM063582.1	1992886-1994538	-		PVH18873.1	316	PSK38873.1	1442	PVH14073.1	536
			Phr3	CVRJ01000038.1	40892-42001	369	+	CP060341.1	63838-64947	-	QEO22792.1			PIS55862.1	CP060369.1	1627856-1628965	+	QEL61616.1			CP060348.1	25582-26691	-	QRG39251.1			CM063583.1	64015-65124	-		PVH23409.1	465	PSK33738.1	470	PVH15739.1	471
			Pga4	CVRJ01000240.1	16221-17579	452	-	CP060342.1	685389-686747	-	QEO23141.1			PIS49162.1	CP060371.1	656291-657649	-	QEL61947.1			CP060349.1	675821-677179	-	QRG39601.1			CM063584.1	683346-684704	-		PVH21629.1	455	PSK39244.1	452	PVH16137.1	454
			Pga5	CVRJ01000043.1	39348-41075	575	-	CP060340.1	235736-237463	+	QEO22280.1			PIS57922.1	CP060368.1	2074464-2076251	-	QEL60799.1			CP060347.1	2083939-2085666	-	QRG37639.1			CM063582.1	2092202-2093929	-		PVH18835.1	549	PSK38908.1	545	PVH14033.1	545
Crh1, Utr2/Crh2, Crr1	Crh11-12, Utr2	Crh family. Transglycosylases (GH16) involved in crosslinking of β-glucan and chitin	Crh11	CVRJ01000004.1	63852-65114	420	+	CP060344.1	757089-758351	+	QEO24493.1			PIS50933.1	CP060373.1	750567-751829	+	QEL62824.1			CP060351.1	762248-763492	+	QRG40567.1			CM063586.1	757363-758625	+		PVH20732.1	428	PSK38362.1	419	PVH18514.1	401
			Crh12	CVRJ01000169.1	16678-17718	346	+	CP060344.1	521373-522413	+	QEO24396.1			PIS50833.1	CP060373.1	514923-515963	+	QEL62926.1			CP060351.1	526486-527526	+	QRG40470.1			CM063586.1	521503-522543	+		PVH20758.1	347	PSK38335.1	346	PVH18487.1	304
			Utr2	CVRJ01000011.1	58065-59429	454	+	CP060339.1	3404061-3405425	-	QEO19583.1			PIS52909.1	CP060367.1	776662-778026	+	QEL59501.1			CP060346.1	794136-795500	+	QRG36032.1			CM063581.1	3394457-3395821	-		PVH20112.1	1676	PSK41328.1	452	PVH17452.1	462
Scw4, Scw10-11, Bgl2	MP65, Scw4, Scw11, Bgl2, C4_01220C_A	Bgl2 family. Putative β-1,3-transglucosylases (GH17) involved in connecting β-1,3-glucan chains to the existing β-glucan network through β-1,6-linkages	MP65	CVRJ01000032.1	64828-65919	363	-	CP060339.1	683320-684411	+	QEO21484.1			PIS54171.1	CP060370.1	681662-682753	+	QEL58275.1			CP060346.1	3522328-3523419	-	QRG37253.1			CM063581.1	692935-694026	+		PVH22184.1	370	PSK35446.1	367	PVH16852.1	366
			MP650	CVRJ01000212.1	2852-4225	457	+	CP060339.1	2144152-2145525	-	QEO20830.1			PIS53514.1	CP060367.1	2024850-2026223	+	QEL58930.1			CP060346.1	2072068-2073441	+	QRG36601.1			CM063581.1	2139091-2140464	-		PVH19368.1	541	PSK40775.1	493	PVH18016.1	545
			Scw4	CVRJ01000203.1	14534-16126	530	+	CP060339.1	3207692-3209284	+	QEO19663.1			PIS52993.1	CP060367.1	965102-966694	-	QEL59419.1			CP060346.1	986724-988316	-	QRG36113.1			CM063581.1	3205551-3207143	+		PVH20190.1	551	PSK41250.1	529	PVH17529.1	535
			Blg2	CVRJ01000199.1	3032-3895	287	+	CP060341.1	274828-275691	+	QEO20416.1			PIS55948.1	CP060369.1	1416572-1417435	-	QEL61524.1			CP060348.1	233426-234289	+	QRG39171.1			CM063583.1	274600-275463	+		PVH23328.1	820	PSK38769.1	605	PVH15658.1	609
Acf2 /Eng2, Dse4/Eng1	Acf2 /Eng2, Eng1	Endoglucanase (GH81)	Eng1	CVRJ01000001.1	191547-194753	1068	-	CP060341.1	1344147-1347434	+	QEO21926.1			PIS52650.1	CP060369.1	351458-354745	-	QEL61059.1			CP060348.1	1304704-1307991	+	QRG38709.1			CM063583.1	1344534-1347740	-		PVH22875.1	1102	PSK36337.1	1094	PVH15194.1	1102
			Eng10	CVRJ01000147.1	19112-21223	703	+	CP060339.1	1366326-1368437	-	QEO21153.1			PIS53863.1	CP060367.1	2795426-2797537	+	QEL58583.1			CP060346.1	2842555-2844666	+	QRG36947.1			CM063581.1	1365620-1367731	-		PVH19673.1	703	PSK40480.1	702	PVH13639.1	890
			Acf2	CVRJ01000072.1	30426-32552	708	-	CP060343.1	143714-145657	+	QEO23717.1			PIS50229.1	CP060372.1	140048-141991	+	QEL62356.1			CP060350.1	144504-146447	-	QRG39928.1			CM063585.1	134859-136985	+		PVH23804.1	708	PSK36961.1	708	PVH17042.1	635
Exg1, Exg2, Spr1	Xog1/Exg1, Exg2, Spr1	Putative exo-β-1,3-glucanase family (GH5)	Exg1	CVRJ01000036.1	22741-23991	416	-	CP060339.1	1864808-1866058	-	QEO20957.1			PIS53642.1	CP060367.1	2304375-2305625	+	QEL58803.1			CP060346.1	2352400-2353650	+	QRG36728.1							PVH19460.1	407	PSK40685.1	414	PVH18110.1	414
			Exg2	CVRJ01000097.1	1536-3026	496	+	CP060340.1	2188236-2189744	-	QEO20676.1			PIS57037.1	CP060368.1	118932-120560	+	QEL62306.1			CP060347.1	111558-113186	+	QRG38495.1			CM063582.1	135488-137116	+		PVH21102.1	496	PSK39922.1	794	PVH14687.1	787
			Spr1	CVRJ01000007.1	8695-9984	429	-	CP060343.1	24424-25713	-	QEO23771.1			PIS50283.1	CP060372.1	20777-22066	-	QEL59934.1			CP060350.1	23134-24423	-	QRG39874.1			CM063581.1	1856509-1857759	-		PVH22695.1	425	PSK37681.1	424	PVH13467.1	424
Sun4, Sim1, Nca3, Uth1	Sun41, Sim1/Sun42	Sun family, putative β-glucosidase activity, involved in septation (GH132)	Sun41	CVRJ01000030.1	66750-67922	390	+	CP060342.1	431384-432556	-	QEO23248.1			PIS49270.1	CP060371.1	402387-403559	-	QEL61839.1			CP060349.1	418909-420081	-	QRG39705.1			CM063584.1	428079-429251	-		PVH21735.1	393	PSK39343.1	391	PVH16233.1	399
			Sim1	CVRJ01000374.1	478-1629	383	+	CP060343.1	418286-419437	+	QEO23609.1			PIS50122.1	CP060372.1	412172-413317	+	QEL62477.1			CP060350.1	414714-415865	+	QRG40034.1			CM063585.1	410442-411593	+		PVH23728.1	381	PSK34620.1	387	PVH14985.1	388
Chitin synthesis and processing
Leloir pathway, UDP-N-acetylglucosamine synthesis
Gfa1	Gfa1	Glutamine-fructose-6-phosphate transaminase	Gfa1	CVRJ01000039.1	20310-22307	665	+	CP060339.1	3127469-3129466	-	QEO19697.1			PIS53027.1	CP060367.1	1044912-1046909	+	QEL59385.1			CP060346.1	1066401-1068398	+	QRG36146.1			CM063581.1	3125521-3127518	-		PVH20222.1	665	PSK41219.1	684	PVH17562.1	701
Gna1	Gna1	Glucosamine-phosphate N-acetyltransferase	Gna1	CVRJ01000133.1	3543-3992	149	+	CP060342.1	508196-508645	+	QEO23219.1			PIS49240.1	CP060371.1	479237-479686	+	QEL61871.1			CP060349.1	496381-496830	+	QRG39676.1			CM063584.1	504906-505355	+		PVH21707.1	149	PSK39316.1	149	PVH16207.1	149
Pcm1	Agm1	Phosphoacetylglucosamine mutase	Agm1	CVRJ01000045.1	38098-39693	531	+	CP060345.1	629405-631000	+	QEO24143.1			PIS55359.1	CP060370.1	1237121-1238716	+	QEL63402.1			CP060352.1	622080-623675	+	QRG40718.1			CM063587.1	628863-630458	+		PVH22428.1	549	PSK35779.1	531	PVH16642.1	531
Qri1	Uap1	UDP-N-acetylglucosamine pyrophosphorylase	Uap1	CVRJ01000126.1	3493-4920	475	+	CP060344.1	688308-689735	-	QEO24465.1			PIS50904.1	CP060373.1	681790-683217	-	QEL62855.1			CP060351.1	693403-694830	-	QRG40539.1			CM063586.1	688603-690030	-		PVH20830.1	440	PSK38264.1	475	PVH18417.1	475
Chitin synthases and regulators
Chs1-3	Chs1-3, Chs8	Chitin synthases (GT2)	Chs2	CVRJ01000317.1	6262-9171	969	-	CP060342.1	1040623-1043532	+	QEO22981.1			PIS49001.1	CP060371.1	1011625-1014534	+	QEL62108.1			CP060349.1	1032673-1035582	+	QRG39444.1			CM063584.1	1038880-1041789	+		PVH21320.1	965	PSK39578.1	1146	PVH15974.1	1069
			Chs8	CVRJ01000015.1	24535-27492	985	+	CP060339.1	2638949-2641906	+	QEO19911.1			PIS53250.1	CP060367.1	1528411-1531368	-	QEL59168.1			CP060346.1	1423773-1426730	+	QRG36362.1			CM063581.1	2642929-2645886	+		PVH20426.1	973	PSK41021.1	2245	PVH17764.1	2377
			Chs3	CVRJ01000022.1	22395-25868	1157	+	CP060344.1	156648-160121	-	QEO24253.1			PIS50686.1	CP060373.1	156956-160429	-	QEL63077.1			CP060351.1	157465-160938	-	QRG40326.1			CM063586.1	156862-160335	-		PVH20986.1	1156	PSK37544.1	2726	PVH18273.1	2701
			Chs1	CVRJ01000012.1	91034-94033	999	+	CP060339.1	501455-504454	+	QEO21558.1			PIS54250.1	CP060370.1	498923-501922	+	QEL58200.1			CP060346.1	3702371-3705370	-	QRG37329.1			CM063581.1	511043-514042	+		PVH22108.1	971	PSK36845.1	1191	PVH16930.1	1189
Skt5/Chs4, Shc1	Chs4	Activator of Chs3	Chs4	CVRJ01000206.1	13526-15505	659	+	CP060342.1	1263427-1264680	+	QEO22881.1			PIS48899.1	CP060371.1	1234722-1235975	+	QEL62212.1			CP060349.1	1254817-1256799	+	QRG39345.1			CM063584.1	1262556-1264538	+		PVH19267.1	681	PSK35188.1	609	PVH15839.1	625
Chs5	Chs5	Component of exomer complex, involved in Chs3 localization	Chs5	CVRJ01000180.1	2322-3926	534	+	CP060340.1	439185-440789	+	QEO22367.1			PIS57833.1	CP060368.1	1871178-1872782	-	QEL60712.1			CP060347.1	1878822-1880426	-	QRG37726.1			CM063582.1	888979-1890583	-		PVH18788.1	528	PSK38958.1	529	PVH13983.1	513
Bch1-2, Chs6, Bud7	Chs6, Bud7	ChAPs family, part of exomer complex involved in Chs3 localization	Chs6	CVRJ01000072.1	1678-4230	850	-	CP060343.1	171773-174325	+	QEO23707.1			PIS50220.1	CP060372.1	168112-170664	+	QEL62348.1			CP060350.1	115806-118358	-	QRG39937.1			CM063585.1	163115-165667	+		PVH23798.1	2754	PSK37697.1	2569	PVH13452.1	2566
	Chs6, Bud7		Bud7	CVRJ01000178.1	7039-9147	702	-	CP060340.1	886351-888447	+	QEO22561.1			PIS57621.1	CP060368.1	1421205-1423329	+	QEL60517.1			CP060347.1	1429924-1432138	-				CM063582.1	1439593-1441701	-		PVH18968.1	714	PSK35375.1	716	PVH14170.1	716
Chs7	Chs7	Regulation of Chs3 export from the ER	Chs7	CVRJ01000211.1	2123-3046	307	+	CP060339.1	3566325-3567248	-	QEO19499.1			PIS52825.1	CP060367.1	614921-615844	+	QEL59586.1			CP060346.1	629034-629957	+	QRG35948.1			CM063581.1	3556884-3557807	-		PVH20031.1	307	PSK41408.1	307	PVH17371.1	307
Chitin degradation	Chitin degradation
Cts1	Cht1-3	Endochitinase (GH18); orthologs are required for cell separation	Cht3	CVRJ01000013.1	57628-58965	445	+	CP060339.1	2845605-2846942	+	QEO19820.1			PIS53155.1	CP060367.1	1330116-1331453	-	QEL59260.1			CP060346.1	1623192-1624529	+	QRG36270.1			CM063581.1	2842182-2843519	+		PVH20334.1	452	PSK41109.1	459	PVH17679.1	464
Cts2	Cht4	Chitinase (GH18); orthologs are sporulation-specific	Cht4	CVRJ01000051.1	32775-33989	404	+	CP060341.1	1173996-1175210	+	QEO21999.1			PIS56351.1	CP060369.1	523624-524838	-	QEL61130.1			CP060348.1	1134496-1135710	+	QRG38779.1			CM063583.1	1174242-1175456	+		PVH22940.1	363	PSK35639.1	366	PVH15264.1	366
Cda1-2	Cda2	Chitin deacetylase (CE4)	Cda2	CVRJ01000361.1	4110-5036	308	+	CP060343.1	853033-853959	-	QEO23415.1			PIS49924.1	CP060372.1	845945-846871	-	QEL62676.1			CP060350.1	855267-856193	-	QRG40231.1			CM063585.1	853556-854482	-		PVH23537.1	280	PSK37165.1	303	PVH14795.1	255
Proteins with putative roles in β-1,6-glucan synthesis or CWP incorporation
Kre5	Kre5	UDP-Glc:glycoprotein glucosyltransferase (GT24)	Kre5	CVRJ01000167.1	12659-16984	1441	-	CP060340.1	1473020-1477348	-	QEO20323.1			PIS57372.1	CP060368.1	831762-836090	+	QEL60276.1			CP060347.1	831446-835774	+	QRG38164.1			CM063582.1	849499-853824	+		PVH21354.1	1441	PSK39614.1	1427	PVH15940.1	1426
Kre6, Skn1	Kre6, Skn1-2, Kre62	Glucosyl hydrolase required for β-1,6-glucan biosynthesis (GH16)	Kre6	CVRJ01000170.1	15273-17303	676	+	CP060345.1	72470-74500	+	QEO23353.1			PIS55112.1	CP060367.1	3468739-3470769	-	QEL63154.1			CP060352.1	64123-66153	+	QRG40953.1			CM063587.1	72384-74414	+		PVH22670.1	675	PSK36519.1	657	PVH16422.1	657
			Kre60	CVRJ01000170.1	18071-20089	672	+	CP060345.1	75268-77286	+	QEO23352.1			PIS55113.1	CP060367.1	3465953-3467971	-	QEL63155.1			CP060352.1	66918-68936	+	QRG40952.1			CM063587.1	75180-77198	+		PVH22669.1	661	PSK36518.1	650	PVH16423.1	650
Kre9, Knh1	Kre9	Glycoprotein involved in cell wall β-glucan assembly	Kre9	CVRJ01000027.1	67045-67863	272	-	CP060340.1	2195649-2196467	+	QEO20671.1			PIS57032.1	CP060368.1	112327-113145	-	QEL59929.1			CP060347.1	104963-105781	-	QRG38500.1			CM063582.1	128876-129694	-		PVH21097.1	272	PSK39927.1	270	PVH14692.1	270
			Kre90	CVRJ01000027.1	68801-69601	266	-	CP060340.1	2193912-2194712	+	QEO20672.1			PIS57033.1	CP060368.1	114082-114882	-	QEL59930.1			CP060347.1	106727-107527	-	QRG38499.1			CM063582.1	130638-131438	-		PVH21098.1	253	PSK39926.1	269	PVH14691.1	269
Dfg5, Dcw1	Dfg5, Dcw1	Dfg5 family. Endo-mannanases (GH76) involved in GPI anchor processing	Dfg5	CVRJ01000051.1	23062-24399	445	+	CP060341.1	1164304-1165620	+	QEO22004.1			PIS56346.1	CP060369.1	533214-534530	-	QEL61135.1			CP060348.1	1124807-1126123	+	QRG38784.1			CM063583.1	1164532-1165869	+		PVH22945.1	446	PSK35634.1	449	PVH15268.1	975
			Dcw1	CVRJ01000255.1	5371-6741	456	-	CP060339.1	564387-565757	+	QEO21536.1			PIS54224.1	CP060370.1	561855-563225	+	QEL58222.1			CP060346.1	3641082-3642452	-	QRG37305.1			CM063581.1	573901-575271	+		PVH22131.1	456	PSK36828.1	456	PVH16906.1	456
Ecm33, Pst1, Sps2, Sps22	Ecm33, Ecm331, C1_13290W_A	Ecm33 family. Unresolved function (GH NC), possible role in CWP incorporation	Ecm33	CVRJ01000126.1	650-1882	410	+	CP060344.1	691346-692578	-	QEO24466.1			PIS50905.1	CP060373.1	684813-686045	-	QEL62854.1			CP060351.1	696430-697665	-	QRG40540.1			CM063586.1	691638-692867	-		PVH20831.1	413	PSK36276.1	398	PVH15130.1	410
			Ecm331	CVRJ01000105.1	32085-33299	404	-	CP060340.1	978494-979687	-	QEO22609.1			PIS57572.1	CP060368.1	1329923-1331116	+	QEL60468.1			CP060347.1	1331665-1332858	+	QRG37973.1			CM063582.1	1348343-1349557	+		PVH19011.1	430	PSK35423.1	427	PVH14217.1	429
			Sps2	CVRJ01000001.1	38656-39804	382	-	CP060341.1	1499146-1500294	+	QEO21860.1			PIS52583.1	CP060369.1	198613-199761	-	QEL60993.1			CP060348.1	1459673-1460821	+	QRG38642.1			CM063583.1	1499446-1500648	+		PVH22812.1	380	PSK38262.1	410	PVH18415.1	409
Cell wall integrity signaling
Slg1/Wsc1, Wsc2-3	Wsc1-2, Wsc4	Putative sensor-transducers of the stress-activated PKC1-MPK1 kinase pathway	Wsc1	CVRJ01000437.1	3158-4174	338	-	CP060339.1	2889480-2890496	-	QEO19797.1			PIS53131.1	CP060367.1	1286555-1287571	+	QEL59283.1			CP060346.1	1667042-1668058	-	QRG36247.1			CM063581.1	2886047-2887063	-		PVH20312.1	343	PSK41128.1	333	PVH17659.1	333
Wsc3			Wsc2	CVRJ01000296.1	5182-6363	393	+	CP060341.1	1013631-1014020	-	QEO22070.1			PIS56279.1	CP060369.1	684835-685224	+	QEL61200.1			CP060348.1	974140-974529	-	QRG38850.1			CM063583.1	1013866-1015041	-		PVH23008.1	390	PSK35572.1	383	PVH15334.1	393
Pkc1	Pkc1	Protein kinase C	Pkc1	CVRJ01000291.1	8634-11966	1110	+	CP060340.1	1716207-1719539	+	QEO20215.1			PIS57258.1	CP060368.1	589518-592850	-	QEL60165.1			CP060347.1	581587-584919	-	QRG38274.1			CM063582.1	605986-609318	-		PVH21464.1	1114	PSK39718.1	1954	PVH14478.1	1915
Bck1	Bck1	MAPKKK in the protein kinase C pathway	Bck1	CVRJ01000118.1	19677-24185	1502	+	CP060340.1	730161-734669	+	QEO22495.1			PIS49243.1	CP060371.1	470368-472491	+	QEL61868.1			CP060349.1	487486-489609	+	QRG39679.1			CM063584.1	496011-498134	+		PVH21710.1	711	PSK39318.1	1485	PVH16771.1	1497
Mkk1-2	Mkk2	MAPKK in the protein kinase C pathway	Mkk2	CVRJ01000292.1	325-1734	469	-	CP060340.1	411669-413051	-	QEO22354.1			PIS57846.1	CP060368.1	1898913-1900295	+	QEL60725.1			CP060347.1	1906591-1907973	+	QRG37713.1			CM063582.1	1916704-1918113	+		PVH18801.1	458	PSK38943.1	408	PVH13997.1	552
Slt2	Mkc1	Serine/threonine MAP kinase	Mkc1	CVRJ01000436.1	156-1631	491	+	CP060339.1	2997220-2998695	+	QEO19743.1			PIS53075.1	CP060367.1	1176179-1177654	-	QEL59338.1			CP060346.1	1197195-1198670	-	QRG36193.1			CM063581.1	2995262-2996737	+		PVH20264.1	487	PSK41176.1	486	PVH17606.1	483
Rlm1, Smp1, Mcm1	Rlm1, Mcm1	MADS-box transcription factors	Rlm1	CVRJ01000116.1	13947-15410	487	-	CP060340.1	654750-656213	+	QEO22460.1			PIS57723.1	CP060368.1	1655699-1657162	-	QEL60618.1			CP060347.1	1663564-1665027	-	QRG37821.1			CM063582.1	1672727-1674190	-		PVH18698.1	597	PSK39048.1	466	PVH16801.1	458
			Mcm1	CVRJ01000111.1	4323-5057	244	-	CP060339.1	1812160-1812894	-	QEO20984.1			PIS53669.1	CP060367.1	2355184-2356605	+	QEL58777.1			CP060346.1	2403195-2404616	+	QRG36755.1			CM063581.1	1803852-1804586	-		PVH19486.1	245	PSK40659.1	239	PVH18134.1	240
Cell wall proteins	Cell wall proteins
Adhesins	Adhesins
	Als	ALS family with a role in adhesion, biofilm formation, germ tube induction.	Als1	CVRJ01000007.1	56649-59168	839	+	CP060343.1	72380-74899	+	QEO23751.1			PIS50263.1	CP060372.1	68724-71231	+	QEL62392.1			CP060350.1	215272-217755	-	QRG39894.1			CM063585.1	63679-66210	+		PVH21029.1	1834	PSK39134.1	2715	PVH13561.1	2673
			Als4	CVRJ01000357.1	1927-7314	1795	-	CP060344.1	42055-47745	-	QEO24215.1			PIS50650.1	CP060373.1	42148-47865	-	QEL63120.1			CP060351.1	42746-48556	-	QRG40290.1			CM063586.1	42201-47543	-		PVH18608.1	1750	PSK39974.1	5748	PVH14737.1	2012
			Als7	CVRJ01000310.1	988-3573	861	-	CP060345.1	770324-772909	+				PIS55427.1	CP060370.1	1378136-1379395	+	QEL63474.1			CP060352.1	763066-765642	+	QRG40649.1			CM063587.1	769845-772421	+		PVH22696.1	1262	PSK36918.1	1257	PVH16998.1	1137
	Iff		Iff4	CVRJ01000010.1	93855-96008	717	-	CP060344.1	851571-853724	+	QEO24533.1			PIS50975.1	CP060373.1	845204-847357	+	QEL62736.1			CP060351.1	856723-858876	+	QRG40608.1			CM063586.1	851831-853984	+	Different number of repeats in the different strains	PVH23476.1	2672	PSK37586.1	3335	PVH13558.1	3113
			Iff9	CVRJ01000359.1	5022-7016	664	+	CP060344.1	35549-37687	+	QEO24213.1			PIS50648.1	CP060373.1	35650-37782	+	QEL63125.1			CP060351.1	36357-38351	+	QRG40288.1			CM063586.1	35792-37792	+		PVH23467.1	4416	PSK33775.1	1534	PVH14742.1	1873
			Rbr30	CVRJ01000438.1	3035-4858	nd	+	CP060339.1	18486-22229	+				PIS56524.1	CP060373.1	29345-33901	+	QEL59874.1			CP060346.1	9876-12179	+	QRG40287.1			CM063586.1	24796-33900	+		PVH21899.1	1221	PSK41664.1	1131	PVH14741.1	1353
				+CVRJ01000509.1	2-1720		+
			Iff6	CVRJ01000109.1	19925-25087	1720	-	CP060343.1	973395-978557	-				PIS49873.1	CP060370.1	15741-19346	+	QEL57971.1			CP060346.1	4184886-4188629	-	QRG35682.1			CM063585.1	974258-979420	-		PVH21031.1	729	PSK35850.1	596	PVH16713.1	637
			Rbr3	CVRJ01000294.1	7183-13143	nd	+	CP060344.1	29376-33800	+				PIS50647.1	CP060372.1	966350-969712	-	QEL61272.1			CP060350.1	975613-979983	-	QRG40282.1			CM063581.1	4162213-4166952	-		PVH23661.1	1320	PSK33672.1	703	PVH15055.1	727
				+CVRJ01000359.1	1-3129		+
			Iff40	CVRJ01000365.1	6545-8587	nd	+							PIS56205.1	CP060369.1	836338-838464	-	QEL57973.1			CP060348.1	820344-822466	+	QRG37544.1			CM063583.1	860530-862971	+		PVH23080.1	745	PSK37584.1	765	PVH13560.1	973
				+CVRJ01000158.1	1-2082		+
			Hyr3	CVRJ01000399.1	5207-6925	nd	+							PIS48192.1	CP060370.1	5376-7523	-	QEL63123.1			CP060346.1	4196830-4198734	+	QRG38922.1			CM063581.1	15540-17777	-		PVH22349.1	1165	PSK41666.1	2268	PVH16708.1	1427
				+CVRJ01000439.1	4231-4848		-
			Iff60	CVRJ01000137.1	663-3239	858	-	CP060341.1	860533-863109	+	QEO22143.1							QEL62783.1						QRG37546.1							PVH20694.1	817	PSK33774.1	804	PVH18554.1	884
			Iff5	CVRJ01000371.1	6728-8251	507	+	CP060344.1	15984-17507	+					CP060373.1	15866-17389	+										CM063586.1_21	16729-18105	-		PVH22360.1	2259	PSK35845.1	3575	PVH17113.1	1785
Ccw12	Hwp1-2,Ywp1, Rbt1, Eap1, Pga6, Pga18, Pga38, Pga59, Pga62	Hwp1/Rbt1 family possibly involved in adhesion and biofilm formation	Scf1/Rbt1	CVRJ01000155.1	269-2368	699	-	CP060341.1	183498-184643	-	QEO20379.1			PIS55908.1	CP060369.1	1507349-1509550	+	QEL61564.1			CP060348.1	1633488-1635266	-	QRG39210.1			CM063583.1	182836-185043	-		PVH23366.1	705
			Ywp1	CVRJ01000252.1	6426-7592	388	+	CP060339.1	1233790-1234596	-	QEO21241.1			PIS53927.1	CP060367.1	2927020-2928342	+	QEL58520.1			CP060347.1	1446359-1451161	+	QRG37009.1			CM063581.1	1234931-1236253	-		PVH19729.1	458	PSK40420.1	453	PVH14162.1	562
			Pga6	CVRJ01000002.1	95820-96596	258	+	CP060341.1	394711-395487	+	QEO20466.1			PIS55999.1	CP060369.1	1296813-1297589	-	QEL61474.1			CP060346.1	353391-354167	+	CP050675.1	1312586-1313362	-	CM063583.1	394570-395346	+		PVH23282.1	284	PSK38718.1	281	PVH15608.1	271
			Pga18	CVRJ01000252.1	10521-12788	755	+	CP060339.1	1228140-1230467	+	QEO21242.1			PIS53928.1	CP060367.1	2931170-2933542	+	QEL58519.1			CP060346.1	2978208-2980526	+	QRG37010.1			CM063581.1	1229928-1232096	-		PVH19730.1	808	PSK40419.1	812	PVH13699.1	764
			Pga38	CVRJ01000002.1	4311-5309	332	-	CP060341.1	303430-304428	-	QEO20424.1			PIS55957.1	CP060369.1	1387874-1388872	-	QEL61517.1			CP060348.1	262018-263016	-	QRG39163.1			CM063583.1	303191-304189	-		PVH23321.1	363	PSK38763.1	2148	PVH15652.1	1707
Flo1, Flo5, Flo9, Flo10		Lectin-like protein involved in flocculation; binds mannose chains on the surface of other cells	Flo5	CVRJ01000067.1	1011-2006	nd	-	CP060340.1	869993-872024	+	QEO22553.1			PIS57630.1	CP060372.1	966350-969001	-	QEL60526.1			CP060348.1	25463-34465	+	QRG37917.1			CM063582.1	1456007-1460689	-
				+ CVRJ01000178.1	23627-24847		-
Hydrolytic enzymes
Yps1, Yps3, Yps5-7, Mkc7/Yps2, Pep4	Sap1-10, Sap98, Sap99, Apr1/Pep4	Aspartyl proteases	Sap9	CVRJ01000112.1	9590-11362	590	+	CP060341.1	1659352-1661112	-	QEO21780.1			PIS52498.1	CP060369.1	25281-27041	+	QEL60915.1			CP060348.1	1619916-1621676	-	QRG38558.1			CM063583.1	1679045-1680817	-		PVH22744.1	583	PSK36212.1	582	PVH15067.1	593
			Sap90	CVRJ01000130.1	7268-8947	559	+	CP060340.1	1493560-1495239	+	QEO20314.1			PIS57362.1	CP060368.1	813866-815545	-	QEL60267.1			CP060347.1	813593-815272	-	QRG38173.1			CM063582.1	831648-833327	-		PVH21364.1	569	PSK35217.1	568	PVH13850.1	558
			Sap91	CVRJ01000030.1	8787-10898	703	+	CP060342.1	488406-490517	-	QEO23226.1			PIS49247.1	CP060371.1	459469-461559	-	QEL61864.1			CP060349.1	476548-478659	-	QRG39683.1			CM063584.1	485087-487198	-		PVH21714.1	700	PSK33773.1	391	PVH17114.1	391
			Sap92	CVRJ01000018.1	79446-81032	528	+	CP060339.1	147767-149353	-	QEO21718.1			PIS54406.1	CP060370.1	145044-146630	-	QEL62466.1			CP060346.1	4057873-4058685	+	QRG37488.1			CM063581.1	155246-156832	-		PVH23423.1	393	PSK33727.1	387	PVH15750.1	387
			Sap1	CVRJ01000049.1	667-2268	533	+	CP060339.1	145307-146908	-	QEO21719.1			PIS54407.1	CP060370.1	142584-144185	-	QEL59871.1			CP060346.1	4060211-4061812	+	QRG37489.1			CM063581.1	152791-154392	-		PVH21897.1	397	PSK39280.1	378	PVH16173.1	378
Sod1	Sod4,Sod6	Superoxide dismutases	Sod4	CVRJ01000047.1	8905-9492	195	-	CP060341.1	573100-573687	-	QEO22274.1			PIS56070.1	CP060369.1	1126016-1126768	+	QEL61404.1			CP060348.1	531943-532530	-	QRG39052.1			CM063583.1	572078-572665	-		PVH23210.1	194	PSK38647.1	193	PVH15532.1	193
			Sod6	CVRJ01000053.1	45714-46604	296	-	CP060339.1	3944884-3945771	+	QEO19333.1			PIS56420.1	CP060367.1	236225-237112	-	QEL59755.1			CP060346.1	241346-242233	-	QRG35783.1			CM063581.1	3936034-3936924	+		PVH19872.1	301	PSK41563.1	296	PVH17217.1	565
			Sod1	CVRJ01000002.1	51472-51801	109	+	CP060341.1	350480-350809	+	QEO20450.1			PIS55984.1	CP060369.1	1341495-1341824	-	QEL61490.1			CP060348.1	309099-309428	+	QRG39136.1							PVH23296.1	154	PSK38734.1	206	PVH15623.1	219
Plb1-3	Plb1-5	Phospholipase B (lysophospholipase)	Plb3	CVRJ01000446.1	1979-3886	635	-	CP060339.1	1356549-1358456	-	QEO21147.1			PIS53869.1	CP060367.1	2805408-2807315	+	QEL58577.1			CP060346.1	2852888-2854795	+	QRG36953.1			CM063581.1	1355489-1357396	-		PVH19678.1	636	PSK40475.1	636	PVH13643.1	636
			Plb4	CVRJ01000100.1	26863-28767	634	-	CP060339.1	363343-365247	+	QEO21621.1			PIS54312.1	CP060370.1	360882-362786	+	QEL58448.1			CP060346.1	3841553-3843457	-	QRG37391.1			CM063581.1	372971-374875	+		PVH22044.1	574	PSK36910.1	639	PVH16992.1	641
			Plb5	CVRJ01000014.1	83083-85248	721	+	CP060339.1	1066233-1068398	+	QEO21310.1			PIS53996.1	CP060367.1	3093240-3095405	-	QEL58138.1			CP060346.1	3146122-3148269	-	QRG37078.1			CM063581.1	1068113-1070260	+		PVH19797.1	727	PSK35306.1	722	PVH13763.1	719
			Plb2	CVRJ01000293.1	4689-6395	568	+	CP060339.1	2740227-2741864	-	QEO19868.1			PIS53208.1	CP060367.1	1428444-1430081	+	QEL59211.1			CP060346.1	1525037-1526674	-	QRG36319.1			CM063581.1	2744223-2745929	-		PVH20384.1	559	PSK41062.1	973	PVH17725.1	770
ASL cell wall proteins
Pir1, Hsp150/Pir2, Pir3, Cis3/Pir4, Pir5	Pir1, Pir32	Pir family. Possible role in β-1,3-glucan crosslinking. Contain SP, Pir repeats, and 4C-domain	Pir1	CVRJ01000395.1	3752-4618	288	-	CP060343.1	728515-729429	-	QEO23469.1			PIS49979.1	CP060372.1	721604-722566	-	QEL62618.1			CP060350.1	730732-731646	-	QRG40175.1			CM063585.1	728988-729902	-	Differences in the number of repeats between strains	PVH23595.1	309	PSK39406.1	283	PVH16299.1	280
			Pir10	CVRJ01000049.1	2877-4046	389	-	CP060339.1	143529-144698	+	QEO21720.1			PIS54408.1	CP060370.1	140791-141960	+	QEL58035.1			CP060346.1	4062435-4063655	-	QRG37490.1			CM063581.1	150947-152167	+		PVH17058.1	418	PSK36976.1	388	PVH21957.1	396
			Pir32	CVRJ01000016.1	76670-77608	312	+	CP060342.1	248557-249543	+	QEO23882.1			PIS49341.1	CP060371.1	219546-220532	+				CP060349.1	236146-237132	+	QRG39774.1			CM063584.1	245293-246231	+		PVH14852.1	307	PSK37108.1	338	PVH21801.1	307
Tos1	Tos1	Unknown function	Tos1	CVRJ01000057.1	6109-7434	441	-	CP060340.1	126465-127790	-	QEO20574.1			PIS57966.1	CP060368.1	2184210-2185535	+	QEL60844.1			CP060347.1	2193701-2195026	+	QRG37598.1			CM063582.1	2201992-2203317	+		PVH18913.1	441	PSK38834.1	442	PVH14113.1	441
Glycosylation of cell wall proteins
O-glycosylation
Pmt1-7	Pmt1-2, Pmt4-5, Pmt6/Pmt3	Pmt family. Protein-O-mannosyltransferases (GT39)	Pmt1	CVRJ01000067.1	12646-15258	870	-	CP060340.1	855135-857747	+	QEO22547.1			PIS57636.1	CP060368.1	1453792-1456404	-	QEL60532.1			CP060347.1	1461769-1464381	-	QRG37911.1			CM063582.1	1471193-1473805	-		PVH18613.1	869	PSK39129.1	864	PVH16721.1	866
			Pmt2	CVRJ01000021.1	69614-71881	755	+	CP060341.1	706610-708856	-	QEO22211.1			PIS56133.1	CP060369.1	990168-992414	+	QEL61343.1			CP060348.1	666407-668653	-	QRG38992.1			CM063583.1	706545-708812	-		PVH23149.1	757	PSK38586.1	755	PVH15471.1	755
			Pmt6	CVRJ01000023.1	48489-50831	780	-	CP060339.1	2585449-2587791	-	QEO19932.1			PIS53271.1	CP060367.1	1582528-1584870	+	QEL59147.1			CP060346.1	1370250-1372592	-	QRG36383.1			CM063581.1	2589410-2591752	-		PVH20446.1	784	PSK41001.1	784	PVH17782.1	1022
			Pmt4	CVRJ01000021.1	43038-45305	755	+	CP060341.1	733187-735454	-	QEO22200.1			PIS56145.1	CP060369.1	963567-965834	+	QEL61332.1			CP060348.1	692984-695251	-	QRG38981.1			CM063583.1	733134-735401	-		PVH23137.1	753	PSK38576.1	1764	PVH15461.1	753
			Pmt5	CVRJ01000156.1	6077-8287	736	+	CP060339.1	931415-933625	+	QEO21382.1			PIS54069.1	CP060370.1	921943-924153	+	QEL58376.1			CP060346.1	3280914-3283124	-	QRG37151.1			CM063581.1	933169-935379	+		PVH19864.1	736	PSK35238.1	692	PVH13830.1	707
N-glycosylation
Och1, Hoc1	Och1, Hoc1	α-1,6-Mannosyltransferases (GT32). Initiate N-glycan outer chain branch addition	Och1	CVRJ01000001.1	221896-223014	372	-	CP060341.1	1315972-1317090	+	QEO21940.1			PIS52664.1	CP060369.1	381785-382903	-	QEL61072.1			CP060348.1	1276555-1277673	+	QRG38722.1			CM063583.1	1316304-1317422	+		PVH22887.1	370	PSK36350.1	370	PVH15207.1	370
			Hoc1	CVRJ01000322.1	2387-3562	391	+	CP060345.1	320990-322177	+	QEO24011.1			PIS55224.1	CP060370.1	929432-930619	+	QEL63264.1			CP060352.1	312050-313237	+	QRG40850.1			CM063587.1	320432-321607	+		PVH22561.1	391	PSK36422.1	395	PVH16516.1	391
Anp1/Mnn8, Van1, Mnn1	Anp1, Van1, Mnn1	Subunits of a Golgi α-1,6-mannosyltransferase complex (GT62)	Anp1	CVRJ01000003.1	78535-79926	463	-	CP060340.1	2022379-2023752	+	QEO20751.1			PIS57112.1	CP060368.1	285088-286461	-	QEL60019.1			CP060347.1	277604-278977	-	QRG38421.1			CM063582.1	301545-302936	-		PVH21178.1	457	PSK39851.1	412	PVH14615.1	412
			Van1	CVRJ01000243.1	376-1692	438	-	CP060339.1	1189380-1190669	+	QEO21261.1			PIS53947.1	CP060367.1	2971018-2972307	-	QEL58498.1			CP060346.1	3023930-3025219	-	QRG37029.1			CM063581.1	1191211-1192527	+		PVH19750.1	410	PSK40399.1	1029	PVH13719.1	1035
scMnn9			Mnn9	CVRJ01000011.1	92460-93566	368	-	CP060339.1	3369925-3371031	+	QEO19597.1			PIS52924.1	CP060367.1	811064-812170	-	QEL59486.1			CP060346.1	828528-829634	-	QRG36047.1			CM063581.1	3360319-3361425	+		PVH20126.1	369	PSK41314.1	369	PVH17466.1	369
Mnn10-11	Mnn10-11	Subunits of a Golgi α-1,6-mannosyltransferase complex (GT34)	Mnn10	CVRJ01000482.1	1690-2865	391	+	CP060339.1	1416312-1417382	-	QEO21172.1			PIS53844.1	CP060367.1	2746464-2747534	+	QEL58602.1			CP060346.1	2793587-2794657	+	QRG36928.1			CM063581.1	1415580-1416755	-		PVH19656.1	356	PSK40497.1	356	PVH13622.1	356
			Mnn11	CVRJ01000043.1	49988-51286	432	+	CP060340.1	225525-226559	-	QEO20536.1			PIS57927.1	CP060368.1	2085368-2086402	+	QEL60804.1			CP060347.1	2094821-2095855	+	QRG37634.1			CM063582.1	2102816-2104114	+		PVH18878.1	438	PSK38870.1	436	PVH14078.1	436
	Bmt1-9	Bmt family. β-1,2-mannosyltransferase (GT91). β-mannosylation of phosphopeptidomannan	Bmt8	CVRJ01000086.1	20458-22536	692	-	CP060339.1	2266747-2268825	-	QEO20090.1			PIS53454.1	CP060367.1	1901525-1903603	+	QEL58988.1			CP060346.1	1935899-1937977	+	QRG36544.1			CM063581.1	2269328-2271406	-		PVH20600.1	691	PSK40855.1	1469	PVH17934.1	1463
			Bmt80	CVRJ01000311.1	827-2986	719	+	CP060339.1	2328761-2330872	+	QEO20056.1			PIS53419.1	CP060367.1	1839472-1841583	-	QEL59023.1			CP060346.1	1866561-1868672	-	QRG36510.1			CM063581.1	2331948-2334107	+		PVH20567.1	1222	PSK40885.1	1046	PVH17905.1	1046
Mnn4, Mnn14	Mnn4, Mnn41-Mnn47	Regulators of mannosylphosphorylation of N-linked mannans	Mnn4	CVRJ01000106.1	112-2475	787	+	CP060341.1	1076633-1078996	-	QEO22044.1			PIS56306.1	CP060369.1	619841-622204	+	QEL61175.1			CP060348.1	1037168-1039531	-	QRG38824.1			CM063583.1	1076888-1079251	-		PVH23387.1	796	PSK34714.1	868	PVH15717.1	865
			Mnn40	CVRJ01000091.1	21619-23502	627	+	CP060345.1	725182-727065	-	QEO24188.1			PIS55403.1	CP060370.1	1333029-1334912	-	QEL63447.1			CP060352.1	718008-719891	-	QRG40674.1			CM063587.1	724799-726682	-		PVH22384.1	673	PSK35823.1	627	PVH16684.1	625
			Mnn41	CVRJ01000002.1	197366-199702	778	-	CP060341.1	117786-120122	+	QEO22770.1			PIS55883.1	CP060369.1	1571978-1574314	-	QEL61594.1			CP060348.1	79442-81778	+	QRG39232.1			CM063583.1	117892-120228	+		PVH18852.1	746	PSK38894.1	745	PVH14051.1	745
			Mnn42	CVRJ01000003.1	92601-95078	825	+	CP060340.1	2007209-2009686	-	QEO20758.1			PIS57119.1	CP060368.1	299154-301631	+	QEL60026.1			CP060347.1	291667-294144	+	QRG38414.1			CM063582.1	315601-318078	+		PVH21184.1	823	PSK39845.1	826	PVH14608.1	826
			Mnn45	CVRJ01000076.1	37350-39593	747	+	CP060340.1	280348-282591	-	QEO22301.1			PIS57900.1	CP060368.1	2029338-2031581	+	QEL60777.1			CP060347.1	2037009-2039252	+	QRG37660.1			CM063582.1	2047082-2049325	+		PVH22983.1	842	PSK35597.1	851	PVH15306.1	808
			Mnn47	CVRJ01000159.1	10743-12593	616	+	CP060345.1	28064-29914	+	QEO23369.1			PIS55096.1	CP060367.1	3513315-3515165	-	QEL63137.1			CP060352.1	19684-21534	+	QRG40968.1			CM063587.1	27937-29787	+		PVH22686.1	611	PSK36537.1	609	PVH16402.1	609
N- and O-glycosylation
Ktr1-7, Kre2, Yur1	Mnt1-3, Ktr2, Ktr4	ScKtr/CaMnt family of α-1,2-mannosyltransferases (GT15)	Mnt1	CVRJ01000011.1	72256-73557	433	-	CP060339.1	3389933-3391234	+	NC_072812.1	778153-779462	-	PIS52915.1	CP060367.1	790853-792154	-	QEL59495.1			CP060346.1	808327-809628	-	QRG36038.1			CM063581.1	3380328-3381629	+		PVH20118.1	436	PSK41321.1	430	PVH17458.14	758
			Mnt2	CVRJ01000011.1	74386-75693	435	-	CP060339.1	3387834-3389105	+	QEO19589.1			PIS52916.1	CP060367.1	792983-794254	-	QEL59494.1			CP060346.1	810455-811726	-	QRG36039.1			CM063581.1	3378191-3379498	+		PVH20117.1	433	PSK41322.1	415
			Mnt3	CVRJ01000046.1	34015-35199	394	-	CP060339.1	2197699-2198883	-	QEO20805.1			PIS53489.1	CP060367.1	1971489-1972673	+	QEL58956.1			CP060346.1	2007441-2008625	+	QRG36576.1			CM063581.1	2192685-2193869	-		PVH19365.1	437	PSK40751.1	391	PVH18013.1	439
			Ktr4	CVRJ01000185.1	17869-19221	450	-	CP060341.1	1581834-1583186	+	QEO21818.1			PIS52540.1	CP060369.1	115790-117142	-	QEL60950.1			CP060348.1	1542322-1543674	+	QRG38600.1			CM063583.1	1582111-1583463	+		PVH22773.1	449	PSK36238.1	422	PVH15095.1	422
			Ktr2	CVRJ01000212.1	8020-9339	439	+	CP060339.1	2139038-2140357	-	QEO20833.1			PIS53517.1	CP060367.1	2030018-2031337	+	QEL58927.1			CP060346.1	2077214-2078533	+	QRG36604.1			CM063581.1	2133999-2135318	-		PVH19392.1	389	PSK40778.1	439	PVH15159.1	890
			Ktr20	CVRJ01000001.1	113062-114795	577	-	CP060341.1	1424116-1425849	+	QEO21892.1			PIS52615.1	CP060369.1	273063-274796	-	QEL61026.1			CP060348.1	1384671-1386404	+	QRG38674.1			CM063583.1	1424473-1426206	+		PVH22842.1	574	PSK36305.1	577	PVH17757.1	906
Mnn2, Mnn5	Mnn2/Mnn5, Mnn21-24, Mnn26	Mnn family of α-1,2-mannosyltransferases (GT71)	Mnn2	CVRJ01000110.1	8152-9822	556	+	CP060339.1	3319001-3320671	-	QEO19616.1			PIS52943.1	CP060367.1	860440-862110	+	QEL59467.1			CP060346.1	877939-879609	+	QRG36066.1			CM063581.1	3310342-3312012	-		PVH20144.1	555	PSK41296.1	555	PVH17484.1	555
			Mnn21	CVRJ01000046.1	31617-33482	621	-	CP060339.1	2195301-2197151	-	QEO20806.1			PIS53490.1	CP060367.1	1973220-1975070	+	QEL58955.1			CP060346.1	2009161-2011011	+	QRG36577.1			CM063581.1	2190299-2192164	-		PVH19391.1	590	PSK40752.1	612	PVH18039.1	917
			Mnn24	CVRJ01000409.1	2812-4872	686	+	CP060339.1	573917-575977	+	QEO21531.1			PIS54219.1	CP060370.1	571385-573445	+	QEL58227.1			CP060346.1	3630892-3632952	-	QRG37300.1			CM063581.1	583411-585471	+		PVH22136.1	719	PSK36823.1	670	PVH16901.1	700
			Mnn26	CVRJ01000041.1	2062-4149	695	+	CP060343.1	437645-439732	+	QEO23599.1			PIS50112.1	CP060372.1	431520-433607	+	QEL62487.1			CP060350.1	434049-436136	+	QRG40044.1			CM063585.1	429794-431881	+		PVH23718.1	696	PSK34610.1	695	PVH14975.1	695
			Mnn260	CVRJ01000071.1	30918-33086	722	-	CP060340.1	181021-183189	+	QEO20549.1			PIS57941.1	CP060368.1	2128750-2130918	-	QEL60818.1			CP060347.1	2138217-2140385	-	CP050674.1	185903-188071	+	CM063582.1	2146501-2148669	-		PVH18891.1	730	PSK38857.1	717	PVH14092.1	1033
Mnn1, Mnt2-4	Mnn1, Mnn12-15, Mnt4	Mnn1 family. α-1,3-Mannosyltransferases of Golgi complex (GT71)	Mnn1	CVRJ01000319.1	8628-10892	754	-	CP060341.1	41059-43323	-	QEO22803.1			PIS55853.1	CP060372.1	47589-49850	+	QEL62401.1			CP060350.1	236637-238898	-	QRG39886.1			CM063585.1	42512-44773	+		PVH23420.1	763	PSK33729.1	759	PVH15748.1	764
			Mnn14	CVRJ01000163.1	7264-8823	519	-	CP060344.1	839332-840999	+	QEO24529.1			PIS50971.1	CP060372.1	964565-966184	+	QEL62735.1			CP060350.1	973828-975447	+	QRG40281.1			CM063586.1	839668-841227	+		PVH23477.1	543	PSK37217.1	540	PVH14743.1	1108
			Mnn140	CVRJ01000109.1	18140-19759	539	+	CP060343.1	971610-973229	+				PIS49874.1	CP060372.1	964565-965936	+	CP043446.1	964909-966280	+	CP060350.1	973828-975199	+	CP050677.1	974304-975675	+	CM063585.1	972473-974092	+		PVH20698.1	520	PSK38396.1	517	PVH18549.1	517
			Mnn141	CVRJ01000061.1	16987-19137	716	-	CP060339.1	3888599-3890698	+	QEO19360.1			PIS52680.1	CP060367.1	291323-293422	-	QEL59725.1			CP060346.1	296379-298478	-	QRG35810.1			CM063581.1	3879727-3881877	+		PVH19897.1	716	PSK41540.1	716	PVH17238.1	708
			Mnn15	CVRJ01000007.1	35513-37774	753	+	CP060343.1	51241-53502	+	QEO23759.1			PIS50271.1	CP060373.1	832919-834586	+	QEL62787.1			CP060351.1	844446-846113	+	QRG40604.1							PVH23844.1	748	PSK37672.1	754	PVH13476.1	754
			Mnt4	CVRJ01000246.1	4835-6826	663	+	CP060341.1	1611280-1613271	-	QEO21803.1			PIS52521.1	CP060369.1	1649472-1651736	+	QEL61627.1			CP060348.1	2722-5034	-	QRG39260.1			CM063583.1	41132-43444	-		PVH22766.1	672	PSK36232.1	668	PVH15089.1	668
Pmr1	Pmr1	High affinity Ca2+/Mn2+ P-type ATPase required for transport into Golgi	Pmr1	CVRJ01000150.1	1257-4028	923	-	CP060340.1	503271-506042	+	QEO22397.1			PIS57803.1	CP060368.1	1805910-1808681	-	QEL60682.1			CP060347.1	1813634-1816405	-	QRG37756.1			CM063582.1	1823716-1826487	-		PVH18758.1	922	PSK38986.1	916	PVH13952.1	916
Rot1	Rot1, C4_02240C_A	ER chaperone; involved in N- and O-linked glycosylation	Rot1	CVRJ01000122.1	16335-17057	240	-	CP060342.1	1320627-1321349	-	QEO22856.1			PIS48875.1	CP060371.1	1291909-1292631	-	QEL62243.1			CP060349.1	1312726-1313448	-	QRG39321.1			CM063584.1	1320489-1321211	-		PVH19289.1	240	PSK35165.1	240	PVH15815.1	240
Cell wall-related proteins in less related species
Species	Protein queries	Description or function
S. pombe	Ags1, Mok11, Mok12, Mok13, Mok14	Cell wall α-1,3-glucan synthase	-	No homolog identified in Candidozyma
S. pombe	Agn1, Agn2	Glucan endo-1,3-α-glucosidase (GH17)	-	No homolog identified in Candidozyma
A. fumigatus	Mlg1	GPI anchored endo-1,3(4)-β-glucanase	-	No homolog identified in Candidozyma
C. neoformans	AFR97340, AFR98888, AFR93831	Endo-1,3(4)-β-glucanase	-	No homolog identified in Candidozyma
B. zeicola	Mlg1, Mlg2	Mixed-linked glucanase	-	No homolog identified in Candidozyma
A. fumigatus	AmyA	α-Amylase (GH13)	-	No homolog identified in Candidozyma
H. capsulatum	Amy1	α-1,4-Amylase (GH13)	-	No homolog identified in Candidozyma
A. nidulans	Tpa	Cellulose synthase	-	No homolog identified in Candidozyma
A. nidulans, A. oryzae, A. fumigatus	AN4686, BAD08218, XP_754126	Chitosanases (GH75)	-	No homolog identified in Candidozyma
A. nidulans	MnpA	Cell wall mannoprotein	-	No homolog identified in Candidozyma
F. oxysporum	Fem1	Cell wall mannoprotein	-	No homolog identified in Candidozyma
1Classification of carbohydrate-active enzymes according to CAZy Database (http://www.cazy.org/).
2Analyzed are C. auris reference strains and five strains accessible in the NCBI Comparative Genome Viewer.
3Gene details are provided for ORFs without translation in NCBI.
4Mnt1 and Mnt2 in C. duobushaemuli appear fused into a single ORF.

## Sheet: S2. Pir proteins
Supplementary Table S2. Details of Pir proteins in C. auris and related Candidozyma species.
	C. auris			C. haemuli			C. pseudohaemuli			C. duobushaemuli
Protein	Kex2 site (KR)	Repeats	4C domain1	Kex2 site (KR)	Repeats	4C domain	Kex2 site (KR)	Repeats	4C domain	Kex2 site (KR)	Repeats	4C domain
Pir1	Y	5 - 6	Y	Y	7	Y	Y	9	Y	Y	7	Y
Pir10	Y	8 - 10	Y	Y	9	Y	Y	8	Y	Y	8	Y
Pir32	N	0	Y	N	0	Y	N	0	Y	N	0	Y
1Pir32 has a homologous but sligthly modified 4C domain.

## Sheet: S3. Conserved GPIs
Supplementary Table S3. Conserved predicted GPI proteins in C. auris1 with their homologs in related Candidozyma species.
Proposed name	C. auris Clade I											C. auris Clade II					C. auris Clade III										C. auris Clade IV									C. auris Clade V			C. auris Clade VI					C. haemuli			C. pseudohaemuli
	VPCI479/P/13					B11205					B13916	B11220			B13463	B11809	B11221			B12037					B17721	B12631	B11245			B12342					B11243	IFRC2087			B12342					B11899			B12108
	Contig	Gene range on contig	DNA strand	Protein size (aa)	GPI2	Contig / Chromosome	Gene range on contig	DNA strand	Protein size (aa)	GPI	Present (Y/N)	Protein ID	Protein size (aa)	GPI	Present (Y/N)		Protein ID	Protein size (aa)	GPI	Contig / Chromosome	Gene range on contig	DNA strand	Protein size (aa)	GPI	Present (Y/N)		Protein ID	Protein size (aa)	GPI	Contig / Chromosome	Gene range on contig	DNA strand	Protein size (aa)	GPI	Present (Y/N)	Protein ID	Protein size (aa)	GPI	Contig / Chromosome	Gene range on contig	DNA strand	Protein size (aa)	GPI	Protein ID	Protein size (aa)	GPI	Protein ID	Protein size (aa)	GPI
Phr1	CVRJ01000383.1	624-2285	+	553	+	CP060340.1	1523325-1524986	+	553	+	Y	QEO20302.1	553	+	Y	Y	PIS57350.1	553	+	CP060368.1	784136-785797	+	553	+	Y	Y	QEL60254.1	553	+	CP060347.1	777196-778857	+	553	+	Y	QRG38185.1	549	+	CM063582.1	801724-803385	+	553	+	PVH21375.1	557	+	PSK39633.1	552	+
Phr10	CVRJ01000040.1	28729-30681	-	550	+	CP060340.1	335140-336792	+	550	+	Y	QEO22319.1	550	+	Y	Y	PIS57882.1	550	+	CP060368.1	1975140-1976792	-	550	+	Y	Y	QEL60759.1	550	+	CP060347.1	1982832-1984484	-	550	+	Y	QRG37678.1	550	+	CM063582.1	1992886-1994538	-	550	+	PVH18873.1	316	+	PSK38873.1	1442	+
Pga4	CVRJ01000240.1	16221-17579	-	452	+	CP060342.1	685389-686747	-	452	+	Y	QEO23141.1	452	+	Y	Y	PIS49162.1	452	+	CP060371.1	656291-657649	-	452	+	Y	Y	QEL61947.1	439	-	CP060349.1	675821-677179	-	452	+	Y	QRG39601.1	452	+	CM063584.1	683346-684704	-	452	+	PVH21629.1	455	+	PSK39244.1	452	+
Pga5	CVRJ01000043.1	39348-41075	-	575	*	CP060340.1	235736-237463	+	575	*	Y	QEO22280.1	575	*	Y	Y	PIS57922.1	575	*	CP060368.1	2074464-2076251	-	595	*	Y	Y	QEL60799.1	480	-	CP060347.1	2083939-2085666	-	575	*	Y	QRG37639.1	575	*	CM063582.1	2092202-2093929	-	575	*	PVH18835.1	549	+	PSK38908.1	545	+
Crh11	CVRJ01000004.1	63852-65114	+	420	+	CP060344.1	757089-758351	+	420	*	Y	QEO24493.1	420	+	Y	Y	PIS50933.1	420	+	CP060373.1	750567-751829	+	420	+	Y	Y	QEL62824.1	411	+	CP060351.1	762248-763492	+	414	+	Y	QRG40567.1	420	+	CM063586.1	757363-758625	+	420	+	PVH20732.1	428	+	PSK38362.1	419	+
Crh12	CVRJ01000169.1	16678-17718	+	346	+	CP060344.1	521373-522413	+	346	+	Y	QEO24396.1	346	+	Y	Y	PIS50833.1	346	+	CP060373.1	514923-515963	+	346	+	Y	Y	QEL62926.1	224	*	CP060351.1	526486-527526	+	346	+	Y	QRG40470.1	346	+	CM063586.1	521503-522543	+	346	+	PVH20758.1	347	-	PSK38335.1	346	*
Utr2	CVRJ01000011.1	58065-59429	+	454	+	CP060339.1	3404061-3405425	-	454	+	Y	QEO19583.1	454	+	Y	Y	PIS52909.1	454	+	CP060367.1	776662-778026	+	454	+	Y	Y	QEL59501.1	454	+	CP060346.1	794136-795500	+	454	+	Y	QRG36032.1	454	+	CM063581.1	3394457-3395821	-	454	+	PVH20112.1	1676	-	PSK41328.1	452	+
Eng1	CVRJ01000001.1	191547-194753	-	1095	*	CP060341.1	1344147-1347434	+	1095	*	Y	QEO21926.1	1068	*	Y	Y	PIS52650.1	1068	*	CP060369.1	351458-354745	-	1095	*	Y	Y	QEL61059.1	1068	*	CP060348.1	1304704-1307991	+	1095	*	Y	QRG38709.1	1068	*	CM063583.1	1344534-1347740	-	1068	*	PVH22875.1	1102	+	PSK36337.1	1094	+
Exg2	CVRJ01000097.1	1536-3026	+	496	+	CP060340.1	2188236-2189744	-	496	+	Y	QEO20676.1	496	+	Y	Y	PIS57037.1	494	+	CP060368.1	119076-120560	+	496	+	Y	Y				CP060347.1	111702-113186	+	496	+	Y	QRG38495.1	496	+	CM063582.1	135632-137116	+	496	+	PVH21102.1	496	+	PSK39922.1	794	-
Dcw1	CVRJ01000255.1	5371-6741	-	456	+	CP060339.1	564387-565757	+	456	+	Y	QEO21536.1	456	+	Y	Y	PIS54224.1	456	+	CP060370.1	561855-563225	+	456	+	Y	Y	QEL58222.1	456	+	CP060346.1	3641082-3642452	-	456	+	Y	QRG37305.1	456	+	CM063581.1	573901-575271	+	456	+	PVH22131.1	456	+	PSK36828.1	456	+
Dfg5	CVRJ01000051.1	23062-24399	+	446	*	CP060341.1	1164304-1165620	+	438	*	Y	QEO22004.13	431	*	Y	Y	PIS56346.13	431	*	CP060369.1	533214-534530	-	438	*	Y	Y	QEL61135.13	431	*	CP060348.1	1124807-1126123	+	438	*	Y	QRG38784.13	431	*	CM063583.1	1164532-1165869	+	445	*	PVH22945.1	446	*	PSK35634.1	449	*
Ecm33	CVRJ01000126.1	650-1882	+	410	+	CP060344.1	691346-692578	-	410	+	Y	QEO24466.1	409	+	Y	Y	PIS50905.1	410	+	CP060373.1	684813-686045	-	410	+	Y	Y	QEL62854.1	411	+	CP060351.1	696430-697665	-	411	+	Y	QRG40540.1	410	+	CM063586.1	691638-692867	-	409	+	PVH20831.1	413	+	PSK36276.1	398	+
Ecm331	CVRJ01000105.1	32085-34017	-	426	+	CP060340.1	978494-980426	-	426	+	Y	QEO22609.1	426	+	Y	Y	PIS57572.1	426	+	CP060368.1	1329184-1331116	+	426	+	Y	Y	QEL60468.1	426	+	CP060347.1	1330926-1332858	+	426	+	Y	QRG37973.1	426	+	CM063582.1	1347625-1349557	+	426	+	PVH19011.1	430	+	PSK35423.1	427	+
Sps2	CVRJ01000001.1	38656-39804	-	451	+	CP060341.13	1499146-1500294	+	451	+	Y	QEO21860.1	426	-	Y	Y	PIS52583.1	458	+	CP060369.13	198613-199761	-	382	+	Y	Y	QEL60993.1	426	-	CP060348.13	1459673-1460821	+	382	+	Y	QRG38642.1	426	-	CM063583.13	1499446-1500648	+	400	+	PVH22812.1	380	-	PSK38262.1	410	+
Toh1	CVRJ01000049.1	18537-19673	-	378	+	CP060339.1	127902-129038	+	378	+	Y	QEO21727.1	341	+	Y	Y	PIS54415.1	378	+	CP060370.1	125167-126303	+	378	+	Y	Y	QEL58027.13	173	+	CP060346.13	4078161-4078682	-	173	+	Y	QRG37497.1	378	+	CM063581.1	135303-136439	+	378	+	PVH21949.1	388	+	PSK33828.1	387	+
Als1	CVRJ01000007.1	56649-59168	+	839	+	CP060343.1	72380-74899	+	839	+	Y	QEO23751.1	835	+	Y	Y	PIS50263.1	835	+	CP060372.1	68724-71231	+	835	+	Y	Y	QEL62392.1	827	+	CP060350.1	215272-217755	-	827	+	Y	QRG39894.1	835	+	CM063585.1	63679-66210	+	843	+	PVH21029.1	1834	+	PSK39134.1	2715	*
Als4	CVRJ01000357.1	1927-7314	-	1795	+	CP060344.1	42055-47745	-	1896	+	Y	QEO24215.1	1772	+	Y	Y	PIS50650.1	1804	+	CP060373.1	42148-47865	-	1905	-	Y	Y	QEL63120.1	789	-	CP060351.1	42746-48556	-	1936	*	Y	QRG40290.1	1721	+	CM063586.1	42201-47543	-	1780	+	PVH18608.1	1750	+	PSK39974.1	5748	+
Als7	CVRJ01000310.1	988-3573	-	861	*	CP060345.1	770324-772909	+	861	*	Y				N	N	PIS55427.1	861	*	CP060370.1	1378136-1379395	+	419	*	Y	Y	QEL63474.1	834	+	CP060352.1	763066-765642	+	858	*	Y	QRG40649.1	861	*	CM063587.1	769845-772421	+	858	*	PVH22696.1	1262	+	PSK36918.1	1257	+
Hil1/IFF4109/Rbr3	CVRJ01000294.1	7183-13143	+	nd	+	CP060344.1	29376-33800	+	1474	+	Y				N	N	PIS50647.1	3052	+	CP060372.1	966350-969712	-	1120	+	Y	Y	QEL63125.1	507	+	CP060351.1	25433-26957	+	507	+	Y	QRG40282.1	3102	+	CM063581.1	4162213-4166952	-	1579	+	PVH23661.1	1320	+	PSK33672.1	703	+
	+CVRJ01000359.1	1-3129	+																												-
Hil2/Iff6	CVRJ01000109.1	19925-25087	-	1720	+	CP060343.1	973395-978557	-	1720	+	Y				N	N	PIS49873.1	1704	+	CP060370.1	15741-19346	+	1201	+	Y	Y	QEL62736.1	1456	+	CP060350.1	975613 -979983	-	1456	+	Y				CM063585.1	974258-979420	-	1720	+	PVH21031.1	729	+	PSK35850.1	596	+
Hil3/Rbr30	CVRJ01000438.1	3035-4858	+	nd	+	CP060339.1	18486-22229	+	1247	+	Y				N	N	PIS56524.1	1375	+	CP060373.1	29345-33901	+	1518	+	Y	Y	QEL59874.1	1138	+	CP060346.1	9876-12179	+	767	+	Y	QRG40287.1	2954	+	CM063586.1	24796-33900	+	3034	+	PVH21899.1	1221	+	PSK41664.1	1131	+
	+CVRJ01000509.1	2-1720	+																												-
Hil4/Iff60	CVRJ01000137.1	663-3239	-	858	+						N				N	N									N	N	QEL61272.1	756	-	CP060348.1	820344-822466	+	708	+	Y	QRG37546.1	757	+	CM063583.1	860530-862971	+	813	+	PVH20694.1	817	+	PSK33774.1	804	+
Hil5/Iff40	CVRJ01000365.1	6545-8587	+	nd	+	CP060341.1	860533-863109	+	858	+	Y	QEO22143.1	805	+	Y	Y	PIS56205.1	833	+	CP060369.1	836338-838464	-	708	+	Y	Y	QEL57973.1	1235	+	CP060346.1	4184886-4188629	-	1247	+	Y	QRG37544.1	1158	+	CM063581.1	25978-29721	+	1235	+	PVH23080.1	745	+	PSK37584.1	765	+
	+CVRJ01000158.1	1-2082	+																		-										-
Hil6/Hyr3	CVRJ01000399.1	5207-6925	+	nd	*	CP060339.1	7933-10269	-	778	+	Y				N	N	PIS48192.1	787	+	CP060370.1	5376-7523	-	715	+	Y	Y	QEL57971.1	700	+	CP060346.1	4196830-4198734	+	634	+	Y	QRG38922.1	801	+	CM063581.1	15540-17777	-	745	+	PVH22349.1	1165	+	PSK41666.1	2268	+
	+CVRJ01000439.1	4231-4848	-																		-										-
Hil7/Iff4	CVRJ01000010.1	93855-96008	-	717	+	CP060344.1	851571-853724	+	717	+	Y	QEO24533.1	718	+	Y	Y	PIS50975.1	717	+	CP060373.1	845204-847357	+	717	+	Y	Y	QEL62783.1	717	+	CP060351.1	856723-858876	+	717	+	Y	QRG40608.1	696	+	CM063586.1	851831-853984	+	717	+	PVH23476.1	2672	+	PSK37586.1	3335	+
Hil8/Iff9	CVRJ01000359.1	5022-7016	+	664	+	CP060344.1	35549-37687	+	712	+	Y	QEO24213.1	666	+	Y	Y	PIS50648.1	662	+	CP060373.1	35650-37782	+	710	+	Y	Y	QEL63123.1	606	-	CP060351.1	36357-38351	+	664	+	Y	QRG40288.1	666	+	CM063586.1	35792-37792	+	666	+	PVH23467.1	4416	+	PSK33775.1	1534	+
Iff5	CVRJ01000371.1	6728-8251	+	507	-	CP060344.1	15984-17507	+	507	-	Y				N	N	Not present as protein in NCBI			CP060373.1	15866-17389	+	507	-	Y	N				CP060351.1	16625-18145	+	506	-	Y				CM063586.1	16729-18105	-	458	-	PVH22360.1	2259	+	PSK35845.1	3575	+
Scf1/Rbt1	CVRJ01000155.1	269-2368	-	699	+	CP060341.1	182490-184643	-	699	+	Y	QEO20379.1	747	+	Y	Y	PIS55908.1	742	+	CP060369.1	1507349-1509550	+	733	+	Y	Y	QEL61564.1	466	+	CP060348.1	140949-143210	-	2261	+	Y	QRG39210.1	714	+	CM063583.1	182836-185043	-	735	+	PVH23366.1	705	+
Ywp1	CVRJ01000252.1	6426-7592	+	388	+	CP060339.1	1233790-1234596	-	268	+	Y	QEO21241.1	388	+	Y	Y	PIS53927.1	440	+	CP060367.1	2927020-2928342	+	440	+	Y	Y	QEL58520.1	457	+	CP060346.1	2974060-2974617	+	185	-	Y	QRG37009.1	425	+	CM063581.1	1234931-1236253	-	440	+	PVH19729.1	458	+	PSK40420.1	453	+
Pga6	CVRJ01000002.1	95820-96596	+	258	+	CP060341.1	394711-395487	+	258	+	Y	QEO20466.1	258	+	Y	Y	PIS55999.1	258	+	CP060369.1	1296813-1297589	-	258	+	Y	Y	QEL61474.1	258	+	CP060348.1	353391 -354167	+	258	+	Y	QRG39120.1	258	+	CM063583.1	394570-395346	+	258	+	PVH23282.1	284	+	PSK38718.1	281	+
Pga18	CVRJ01000252.1	10521-12788	+	755	+	CP060339.1	1228140-1230467	-	775	+	Y	QEO21242.1	755	+	Y	Y	PIS53928.1	790	+	CP060367.1	2931170-2933542	+	790	+	Y	Y	QEL58519.1	772	+	CP060346.1	2978208-2980526	+	772	+	Y	QRG37010.1	796	+	CM063581.1	1229928-1232096	-	722	+	PVH19730.1	808	+	PSK40419.1	812	+
Pga38	CVRJ01000002.1	4311-5309	-	332	+	CP060341.1	303430-304428	-	332	+	Y	QEO20424.1	332	+	Y	Y	PIS55957.1	332	+	CP060369.1	1387874-1388872	+	332	+	Y	Y	QEL61517.1	332	+	CP060348.1	262018-263016	-	332	+	Y	QRG39163.1	332	+	CM063583.1	303191-304189	-	332	+	PVH23321.1	363	+	PSK38763.1	2148	-
Pga62	CVRJ01000129.1	30760-31008	-	82	+	CP060345.1	590138-590386	-	82	+	Y	QEO24125.1	81	+	Y	Y	PIS55339.1	82	+	CP060370.1	1197845-1198393	-	182	+	Y	Y	QEL63383.1	82	+	CP060352.1	582783-583031	-	82	+	Y	QRG40736.1	82	+	CM063587.1	589582-589830	-	82	+	PVH20326.1	850	+	PSK35761.1	1046	+
Flo5	CVRJ01000067.1	1011-2006	-	nd	+	CP060340.1	869993-872024	+	677	+	Y	QEO22553.1	970	+	Y	Y	PIS57630.1	1385	+	CP060368	1437631-1443189	-	1852	+	Y	Y	QEL60526.1	1600	+	CP060347.1	1446359-1451161	+	1600	+	Y	QRG37917.1	4669	+	CM063582.1	1456007-1460689	-	1560	+
	+ CVRJ01000178.1	23627-24847	-
Sap9	CVRJ01000112.1	9590-11362	+	590	+	CP060341.1	1659352-1661112	-	586	+	Y	QEO21780.1	590	+	Y	Y	PIS52498.1	590	+	CP060369.1	25281-27041	+	586	+	Y	Y	QEL60915.1	590	+	CP060348.1	1619916-1621676	-	586	+	Y	QRG38558.1	590	+	CM063583.1	1679045-1680817	-	590	+	PVH22744.1	583	+	PSK36212.1	582	+
Sap90	CVRJ01000130.1	7268-8947	+	559	+	CP060340.1	1493560-1495239	+	559	+	Y	QEO20314.1	559	+	Y	Y	PIS57362.1	559	+	CP060368.1	813866-815545	-	559	+	Y	Y	QEL60267.1	559	+	CP060347.1	813593-815272	-	559	+	Y	QRG38173.1	559	+	CM063582.1	831648-833327	-	559	+	PVH21364.1	569	+	PSK35217.1	568	+
Sap91	CVRJ01000030.1	8787-10898	+	703	+	CP060342.1	488406-490517	-	703	+	Y	QEO23226.1	696	+	Y	Y	PIS49247.1	696	+	CP060371.1	459469-461559	-	696	+	Y	Y	QEL61864.1	703	+	CP060349.1	476548-478659	-	703	+	Y	QRG39683.1	703	+	CM063584.1	485087-487198	-	703	+	PVH21714.1	700	+	PSK33773.1	391	-
Sap92	CVRJ01000018.1	79446-81032	+	528	+	CP060339.1	147767-149353	-	528	+	Y	QEO21718.1	372	+	Y	Y	PIS54406.1	528	+	CP060370.1	145044-146630	-	528	+	Y	Y	QEL58039.1	304	-	CP060346.1	4057873-4058685	+	270	-	Y	QRG37488.1	521	+	CM063581.1	155246-156832	-	528	+	PVH23423.1	393	-	PSK33727.1	387	-
Apr10	CVRJ01000408.1	1363-2763	+	466	+	CP060339.1	1192704-1194035	+	443	+	Y	QEO21260.1	443	+	Y	Y	PIS53946.1	466	+	CP060367.1	2967655-2968986	-	443	+	Y	Y	QEL58501.1	443	+	CP060346.1	3014575-3015906	-	443	+	Y	QRG37028.1	443	+	CM063581.1	1194489-1195889	+	466	+	PVH19749.1	486	+	PSK40400.1	416	-
Sod4	CVRJ01000047.1	8905-9492	-	195	+	CP060341.1	573100-573687	-	195	+	Y	QEO22274.1	195	+	Y	Y	PIS56070.1	195	+	CP060369.1	1126016-1126768	+	250	+	Y	Y	QEL61404.1	195	+	CP060348.1	531943-532530	-	195	+	Y	QRG39052.1	195	+	CM063583.1	572078-572665	-	195	+	PVH23210.1	194	+	PSK38647.1	193	+
Sod6	CVRJ01000053.1	45714-46604	-	296	+	CP060339.1	3944884-3945771	+	295	+	Y	QEO19333.1	296	+	Y	Y	PIS56420.1	296	+	CP060367.1	236225-237112	-	295	+	Y	Y	QEL59755.1	296	+	CP060346.1	241346-242233	-	295	+	Y	QRG35783.1	296	+	CM063581.1	3936034-3936924	+	296	+	PVH19872.1	301	+	PSK41563.1	296	+
Plb3	CVRJ01000446.1	1979-3886	-	635	+	CP060339.1	1356549-1358456	-	635	+	Y	QEO21147.1	635	+	Y	Y	PIS53869.1	635	+	CP060367.1	2805408-2807315	+	635	+	Y	Y	QEL58577.1	635	+	CP060346.1	2852888-2854795	+	635	+	Y	QRG36953.1	635	+	CM063581.1	1355489-1357396	-	635	+	PVH19678.1	636	+	PSK40475.1	636	+
Plb5	CVRJ01000014.1	83083-85248	+	721	+	CP060339.1	1066233-1068398	+	721	+	Y	QEO21310.1	721	+	Y	Y	PIS53996.1	727	+	CP060367.1	3093240-3095405	-	721	+	Y	Y	QEL58448.1	715	+	CP060346.1	3146122-3148269	-	715	+	Y	QRG37078.1	721	+	CM063581.1	1068113-1070260	+	715	+	PVH19797.1	727	+	PSK35306.1	722	+
Rbt5	CVRJ01000010.1	45476-46168	-	230	+	CP060344.1	901541-902023	+	160	+	Y	QEO24553.1	220	+	Y	Y	PIS50995.1	230	+	CP060373.1	892381-892866	+	161	+	Y	Y	QEL62760.1	220	+	CP060351.1	907003-907455	+	150	+	Y	QRG40627.1	235	+	CM063586.1	901842-902522	+	226	+	PVH20673.1	232	+	PSK38422.1	252	+
Csa1	CVRJ01000054.1	150-1934	+	594	+	CP060341.1	1672866-1674650	-	594	+	Y				Y	Y	PIS52489.1	594	+	CP060369.1	7070-8854	+	594	+	Y	Y	QEL60909.1	592	+	CP060348.1	1633488-1635266	-	592	+	Y	QRG38552.1	595	+	CM063583.1	1692944-1694722	-	592	+	PVH22738.1	604	+	PSK36206.1	669	+
Pga7	CVRJ01000010.1	48324-49031	-	235	+	CP060344.1	898549-899256	+	235	+	Y	QEO24552.1	235	+	Y	Y	PIS50994.1	235	+	CP060373.1	895178-895660	+	160	+	Y	Y	QEL62761.1	235	+	CP060351.1	904201-904686	+	161	+	Y	QRG40628.1	238	+	CM063586.1	899082-899789	+	235	+	PVH20675.1	189	+	PSK38421.1	210	+
Pga70	CVRJ01000010.1	50861-51454	-	197	+	CP060344.1	896116-896709	+	197	+	Y	QEO24551.1	197	+	Y	Y	PIS50993.1	197	+	CP060373.1	889739-890332	+	197	+	Y	Y				CP060351.1	901526-902119	+	197	+	Y	QRG40626.1	197	+	CM063586.1	896667-897260	+	197	+				PSK38420.1	192	+
Pga26	CVRJ01000354.1	1862-2293	-	143	+	CP060343.1	267306-267737	-	143	+	Y	QEO23672.1	213	+	Y	Y	PIS50185.1	143	+	CP060372.1	263794-264225	-	143	+	Y	Y									N	QRG39973.1	143	+	CM063585.1	259554-259985	-	143	+	PVH23782.1	143	+	PSK33656.1	143	+
Pga260	CVRJ01000003.1	49363-50139	-	258	+	CP060340.1	2052153-2052929	+	258	+	Y	QEO20738.1	258	+	Y	Y	PIS57099.1	258	+	CP060368.1	255906-256682	-	258	+	Y	Y	QEL62416.1	143	+	CP060347.1	248414-249190	-	258	+	Y	QRG38434.1	258	+	CM063582.1	272343-273119	-	258	+	PVH21165.1	314	+	PSK39864.1	294	+
Pga29	CVRJ01000274.1	11701-12540	-	279	+	CP060340.1	1395889-1396728	-	279	+	Y	QEO20351.1	283	*	Y	Y	PIS57400.1	291	+	CP060368.1	912427-913302	+	291	+	Y	Y	QEL60304.1	283	+	CP060347.1	911965-912816	+	283	+	Y	QRG38136.1	276	+	CM063582.1	930092-930955	+	287	+				PSK38236.1	317	-
Pga30	CVRJ01000003.1	47809-48663	-	284	+	CP060340.1	2053629-2054483	+	284	+	Y	QEO20737.1	284	+	Y	Y	PIS57098.1	284	+	CP060368.1	254352-255206	-	284	+	Y	Y	QEL60003.1	131	-	CP060347.1	246859-247713	-	284	+	Y	QRG38435.1	284	+	CM063582.1	270789-271643	-	284	+	PVH21164.1	316	+	PSK39865.1	277	+
Pga31	CVRJ01000007.1	7623-8477	+	284	+	CP060343.1	23352-24206	+	284	+	Y	QEO23772.1	284	+	Y	Y	PIS56026.1	148	+	CP060372.1	19705-20559	+	284	+	Y	Y	QEL62305.1	284	+	CP060350.1	22045-22899	+	284	+	Y	QRG39873.1	284	+	CM063585.1	14615-15469	+	284	+	PVH21893.1	313	+	PSK37684.1	305	+
Kre1	CVRJ01000016.1	237-638	+	133	+	CP060342.1	172209-172610	+	133	+	Y	QEO23843.1	133	+	Y	Y	PIS49381.1	133	+	CP060371.1	143213-143614	+	133	+	Y	Y				CP060349.1	159848-160249	+	133	+	Y	QRG39813.1	133	+	CM063584.1	168940-169341	+	133	+				PSK39446.1		*
Ssr1	CVRJ01000048.1	52452-53105	+	217	+	CP060342.1	642045-642698	+	217	+	Y	QEO23161.1	217	*	Y	Y	PIS49182.1	217	+	CP060371.1	612916-613569	+	217	+	Y	Y	QEL61928.1	217	+	CP060349.1	632438-633091	+	217	+	Y	QRG39620.1	216	+	CM063584.1	640008-640661	+	217	+	PVH21646.1	200	+
Tip1	CVRJ01000091.1	17807-18241	+	144	+	CP060345.1	730424-730858	-	144	+	Y	QEO24191.1	144	+	Y	Y	PIS55406.1	144	+	CP060370.1	1338278-1338712	-	144	+	Y	Y	QEL63451.1	144	+	CP060352.1	723259-723693	-	144	+	Y	QRG40671.1	144	+	CM063587.1	730050-730484	-	144	+	PVH22381.1	142	+	PSK35826.1	142	+
Pga1	CVRJ01000448.1	1173-1532	+	119	+	CP060341.1	678583-678942	-	119	+	Y	QEO22225.1	119	+	Y	Y	PIS56120.1	119	+	CP060369.1	1020082-1020441	+	119	+	Y	Y	QEL61356.1	119	+	CP060348.1	638402-638761	-	119	+	Y	QRG39005.1	119	+	CM063583.1	678511-678870	-	119	+	PVH23162.1	118	+	PSK38599.1	117	+
Pga14	CVRJ01000072.1	35384-35863	-	159	+	CP060343.1	140220-140699	+	159	+	Y	QEO23719.1	159	+	Y	Y	PIS50231.1	159	+	CP060372.1	136554-137033	+	159	+	Y	Y	QEL62359.1	159	+	CP060350.1	149452-149931	-	159	+	Y	QRG39926.1	159	+	CM063585.1	131545-132024	+	159	+	PVH23806.1	141	+	PSK36958.1	155	+
Pga43											Y	QEO22318.1	234	+	Y	Y	PIS57883.1	234	+	CP060368.1	1979180-1979783	+	234	+	Y	Y				CP060347.1	1986850-1987453	+	234	+	Y
Pga45	CVRJ01000037.1	53283-55007	+	574	+	CP060339.1	3539210-3540934	+	574	+	Y	QEO19513.1	574	+	Y	Y	PIS52839.1	574	+	CP060367.1	641240-642964	-	574	+	Y	Y	QEL59572.1	574	+	CP060346.1	655338-657062	-	574	+	Y	QRG35962.1	574	+	CM063581.1	3529800-3531524	+	574	+	PVH20044.1	559	+	PSK41395.1	558	+
Pga46	CVRJ01000064.1	329-913	+	194	+	CP060342.1	1067771-1068469	+	232	+	Y				Y	Y	PIS48989.1	188	-	CP060371.1	1038779-1039477	+	232	+	Y	Y				CP060349.1	1059692-1060558	+	288	+	Y				CM063584.1	1066027-1066725	+	233	+	PVH21332.1	208	+	PSK39591.1	213	+
Pga48	CVRJ01000208.1	6732-7169	-	145	+	CP060341.1	1231997-1232434	+	145	+	Y	QEO21976.1	145	+	Y	Y	PIS56374.1	145	+	CP060369.1	466431-466868	-	145	+	Y	Y	QEL61107.1	145	+	CP043444.1	550924-551361	-	145	+	Y	QRG38756.1	145	+	CM063583.1	1232230-1232667	+	145	+				PSK35662.1	161	+
Pga58	CVRJ01000013.1	75263-75538	+	91	+	CP060339.1	2863241-2863516	+	91	+	Y	QEO19812.1	91	+	Y	Y	PIS53146.1	91	+	CP060367.1	1313543-1313818	-	91	+	Y	Y	QEL59268.1	91	+	CP060346.1	1640813-1641088	+	91	+	Y	QRG36262.1	91	+	CM063581.1	2859824-2860099	+	91	+
1Analyzed are C. auris reference strains, strains accessible in the NCBI Comparative Genome Viewer (grey), and six additional strains with genome assemblies at chromosome level (yellow).
2Predicted GPI proteins (BigPI posive, "+"); ambiguous GPI proteins (BigPI negative and P+C scanning positive, "*"); no GPI anchoring (BigPI and P+C scanning negative, "-").
3SP prediction negative because of possible sequence or annotation errors.
														+
																													+
[truncated: 3 more columns]

## Sheet: S4. GPIs absent in Candida
Supplementary Table S4. Predicted GPI proteins in C. auris without homologs in the Candida genus.
C. auris Clade I											C. auris Clade II					C. auris Clade III										C. auris Clade IV									C. auris Clade V			C. auris Clade VI					C. haemuli			C. pseudohaemuli			C. duobushaemuli
VPCI479/P/13					B11205					B13916	B11220			B13463	B11809	B11221			B12037					B17721	B12631	B11245			B12342					B11243	IFRC2087			F0083					B11899			B12108			B09383
Contig	Gene range on contig	DNA strand	Protein size (aa)	GPI2	Contig / Chromosome	Gene range on contig	DNA strand	Protein size (aa)	GPI	Present (Y/N)	Protein ID	Protein size (aa)	GPI	Present (Y/N)		Protein ID	Protein size (aa)	GPI	Contig / Chromosome	Gene range on contig	DNA strand	Protein size (aa)	GPI	Present (Y/N)		Protein ID	Protein size (aa)	GPI	Contig / Chromosome	Gene range on contig	DNA strand	Protein size (aa)	GPI	Present (Y/N)	Protein ID	Protein size (aa)	GPI	Protein ID	Gene range on contig	DNA strand	Protein size (aa)	GPI	Protein ID	Protein size (aa)	GPI	Protein ID	Protein size (aa)	GPI	Protein ID
CVRJ01000078.1	7740-10145	-	801	+	CP060339.1	2898862-2901267	-	801	+	Y	QEO19794.1	801	+	Y	Y	PIS53127.1	797	+	CP060367.1	1275833-1278226	+	797	+	Y	Y	QEL59286.1	797	+	CP060346.1	1676388-1678781	-	797	+	Y	QRG36244.1	796	+	CM063581.1	2895414-2897822	-	802	+	PVH20308.1		+	PSK41132.1		+	PVH17657.1
CVRJ01000010.1	59954-61597	-	547	*	CP060344.1	885982-887625	+	547	*	Y	QEO24547.1	547	*	Y	Y	PIS50989.1	548	*	CP060373.1	879605-881251	+	548	*	Y	Y	QEL62765.1	477	*	CP060351.1	891338-892984	+	548	+	Y	QRG40622.1	548	*	CM063586.1	886491-888137	+	549	*							PVH18569.1
CVRJ01000006.1	24804-26093	-	429	+	CP060339.1	1701730-1703019	-	429	+	Y	QEO21031.1	429	+	Y	Y	PIS53716.1	429	+	CP060367.1	2467393-2468682	+	429	+	Y	Y	QEL58730.1	436	+	CP060346.1	2515602-2516765	+	387	+	Y	QRG36802.1	436	+	CM063581.1	1693372-1694682	-	436	+
CVRJ01000012.1	55932-56822	+	296	+	CP060344.1	447864-448769	-	301	+	Y	QEO24368.1	286	+	Y	Y	PIS50805.1	291	+	CP060373.1	441511-442386	-	291	+	Y	Y	QEL62954.1	291	+	CP060351.1	453550-454425	-	291	+	Y	QRG40443.1	291	+	CM063586.1	448497-449372	-	291	+						+
CVRJ01000488.1	1386-2267	+	293	+	CP060341.1	31110-31991	+	293	+	Y				N	N	PIS55849.1	293	+	CP060369.1	1660826-1661707	-	293	+	Y	Y									N	QRG39264.1	289	+	CM063583.1	31260-32141	+	289	+
CVRJ01000006.1	13376-14167	-	263	+	CP060339.1	1690302-1691093	-	263	+	Y	QEO21040.1	261	+	Y	Y	PIS53725.1	263	+	CP060367.1	2479319-2480110	+	263	+	Y	Y	QEL58721.1	262	+	CP060346.1	2527407-2528195	+	262	+	Y	QRG36811.1	261	+	CM063581.1	1681938-1682726	-	262	+	PVH19541.1	272	+	PSK40609.1	252	*	PVH18180.1
CVRJ01000068.1	18502-19245	-	247	+	CP060340.1	391974-392717	+	247	+	Y	QEO22344.1	239	+	Y	Y	PIS57857.1	243	+	CP060368.1	1919228-1920109	-	293	+	Y	Y	QEL60734.1	237	+	CP060347.1	1926930-1927799	-	289	+	Y	QRG37703.1	236	+	CM063582.1	1937073-1937792	-	260	+
CVRJ01000298.1	5640-6353	-	237	+	CP060345.1	754355-755068	-	237	+	Y	QEO24205.1	237	+	Y	Y	PIS55419.1	221	+	CP060370.1	1362222-1362887	-	221	+	Y	Y	QEL63466.1	227	+	CP060352.1	747171-747854	-	227	+	Y	QRG40657.1	236	+	CM063587.1	753951-754634	-	120	+	PVH22368.1	228	+	PSK35838.1	221	+	PVH16702.1
CVRJ01000254.1	12019-12708	+	229	+	CP060339.1	63748-64437	+	229	+	Y	QEO21761.1	238	+	Y	Y	PIS54448.1	229	+	CP060370.1	60905-61594	+	229	+	Y	Y				CP060346.1	4142816-4143532	-	238	+	Y	QRG37530.1	238	+						PVH21914.1	253	+	PSK33789.1	240	+
CVRJ01000420.1	4889-5561	-	224	+						N	QEO22804.1	224	+	Y	Y	PIS56988.1	224	+	CP060368.1	12262-12936	-	224	+	Y	Y									N
CVRJ01000420.1	3225-3833	-	202	+	CP060340.1	2294104-2294712	-	202	+	Y	QEO20627.1	202	+	Y	Y	PIS56989.1	202	+	CP060368.1	13992-14600	+	202	+	Y	Y	QEL59879.1	202	+	CP060347.1	6907-7515	+	202	+	Y	QRG38543.1	202	+	CM063582.1	30822-31430	+	203	+	PVH21057.1	251	+	PSK39967.1	282	+	PVH14731.1
CVRJ01000515.1	237-809	-	190	*	CP060340.1	897293-897865	+	190	*	Y				Y	Y				CP060368.1	1411777-1412349	-	190	+	Y	Y				CP060347.1	1420541-1421125	-	194	*	Y
CVRJ01000010.1	10671-11225	+	184	+	CP060344.1	936161-936715	-	184	+	Y				N	N	PIS51007.1	184	+	CP060373.1	929830-930384	-	184	+	Y	Y	QEL62748.1	181	+	CP060351.1	941738-942283	-	181	+	Y	QRG40638.1	184	+	CM063586.1	937849-938412	-	188	+	PVH20654.1	177	+
CVRJ01000010.1	9444-9977	+	177	+	CP060344.1	937409-937942	-	177	+	Y				N	N	PIS51008.1	177	+	CP060373.1	931078-931611	-	177	+	Y	Y	QEL62747.1	177	+	CP060351.1	942978-943511	-	177	+	Y	QRG40639.1	177	+	CM063586.1	939102-939635	-	177	+							PVH18583.1
CVRJ01000010.1	7004-7534	+	176	+	CP060344.1	939852-940382	-	176	+	Y				N	N	PIS51010.1	176	+	CP060373.1	933521-933964	-	147	+	Y	Y	QEL62745.1	147	+	CP060351.1	945417-945947	-	176	+	Y	QRG40641.1	176	+	CM063586.1	941541-942071	-	177	+							PVH18585.1
CVRJ01000010.1	5955-6476	+	173	+	CP060344.1	940910-941431	-	173	+	Y				N	N	PIS51011.1	173	+	CP060373.1	934578-935099	-	173	+	Y	Y	QEL62744.1	143	+	CP060351.1	946478-946741	-	87	+	Y				CM063586.1	942599-943120	-	174	+							PVH18586.1
CVRJ01000010.1	8289-8789	+	166	+	CP060344.1	938597-939097	-	166	+	Y				N	N	PIS51009.1	166	+	CP060373.1	932266-932766	-	166	+	Y	Y	QEL62746.1	166	+	CP060351.1	944166-944666	-	166	+	Y	QRG40640.1	166	+	CM063586.1	940290-940790	-	167	+	PVH20656.1	168	+				PVH18584.1
CVRJ01000017.1	21110-21607	+	165	*	CP060342.1	288084-288581	+	165	*	Y	QEO23307.1	165	*	Y	Y	PIS49330.1	165	*	CP060371.1	259127-259624	+	165	*	Y	Y	QEL61776.1	90	+	CP060349.1	275627-276136	+	169	*	Y	QRG39763.1	169	+	CM063584.1	284747-285256	+	169	+
CVRJ01000159.1	6511-6984	+	157	+	CP060345.1	23832-24305	+	157	+	Y				N	N	PIS55094.1	157	+	CP060367.1	3518927-3519400	-	157	+	Y	Y	QEL63135.1	149	+	CP060352.1	15464-15913	+	149	+	Y	QRG40970.1	156	+	CM063587.1	23724-24173	+	149	+	PVH22688.1	156	+				PVH16399.1
CVRJ01000065.1	34054-34512	+	152	+	CP060339.1	4134708-4135166	+	152	+	Y	QEO19248.1	152	+	Y	Y	PIS56508.1	152	+	CP060367.1	46857-47315	-	152	+	Y	Y	QEL59852.1	152	+	CP060346.1	51868-52326	-	152	+	Y	QRG35699.1	152	+	CM063581.1	4125913-4126371	+	153	+	PVH22328.1	151	+
CVRJ01000065.1	30132-30581	+	149	+	CP060339.1	4130786-4131235	+	149	+	Y	QEO19250.1	149	+	Y	Y	PIS56506.1	149	+	CP060367.1	50787-51236	-	149	+	Y	Y				CP060346.1	55943-56392	-	149	+	Y	QRG35701.1	149	+	CM063581.1	4121886-4122335	+	149	+	PVH22326.1	146	+	PSK41644.1	151	+	PVH17134.1
CVRJ01000016.1	237-638	+	133	+	CP060342.1	172209-172610	+	133	+	Y	QEO23843.1	133	+	Y	Y	PIS49381.1	133	+	CP060371.1	143213-143614	+	133	+	Y	Y				CP060349.1	159848-160249	+	133	+	Y	QRG39813.1	133	+	CM063584.1	168940-169341	+	133	+				PSK39446.1		*
CVRJ01000002.1	194870-195061	-	63	+	CP060341.1	122432-122623	+	63	+	Y				Y	Y	PIS55884.1	70	+	CP060369.1	1569471-1569662	-	63	+	Y	Y				CP060348.1	84080-84271	+	63	-	Y				CM063583.1	CM063583.1	+	64	+
CVRJ01000446.1	776-967	+	63	+	CP060339.1	1355346-1355537	+	63	+	Y	QEO21146.1	63	+	Y	Y	PIS53870.1	63	+	CP060367.1	2808327-2808518	-	63	+	Y	Y				CP060346.1	2855791-2855982	-	63	+	Y
										N	QEO21280.1	376	+	N	N				CP060367.1	3027160-3028161	+	333	+	N	N	QEL58478.1	375	+						N	QRG37048.1	307	+
																																						CM063582.1	1437963-1438217	-	85	+
1Analyzed are C. auris reference strains, strains accessible in the NCBI Comparative Genome Viewer (grey), and six additional strains with genome assemblies at chromosome level (yellow).
2Predicted GPI proteins (BigPI posive, "+"); ambiguous GPI proteins (BigPI negative and P+C scanning positive, "*"); no GPI anchoring (BigPI and P+C scanning negative, "-").
													+
																												+
[truncated: 2 more columns]

## Sheet: S5. GPIs C. haem complex
Supplementary Table S5. Predicted GPI proteins in C. haemuli complex species1.
C. haemuli	C. pseudohaemuli	C. duobushaemuli	Description
PVH21375.1	PSK39633.1	PVH15920.1	Gas family GH72
PVH18873.1	PSK38873.1	PVH14073.1
PVH21629.1	PSK39244.1	PVH16137.1
PVH18835.1	PSK38908.1	PVH14033.1
PVH20732.1	PSK38362.1	PVH15739.1	Crh family GH16
PVH20758.1	PSK38335.1	PVH18487.1
	PSK41328.1	PVH17452.1
PVH22875.1	PSK36337.1	PVH15194.1	Eng1-like endoglucanase (GH81)
PVH21102.1			Putative exo-β-1,3-glucanase family (GH5)
PVH22131.1	PSK36828.1	PVH16906.1	Dfg5 family (GH76)
PVH22945.1	PSK35634.1
PVH20831.1	PSK36276.1	PVH15130.1	Ecm33 family
PVH19011.1	PSK35423.1	PVH14217.1
	PSK38262.1	PVH18415.1
PVH21949.1	PSK33828.1	PVH17065.1	Tos1 family
PVH18608.1	PSK36918.1	PVH13561.1	Als family
PVH21029.1	PSK37583.1	PVH14737.1
PVH22696.1	PSK39134.1	PVH16998.1
	PSK39974.1
PVH23467.1	PSK33672.1	PVH13558.1	Iff/Hyr1 family
PVH21899.1	PSK35850.1	PVH13560.1
PVH23475.1	PSK35845.1	PVH17113.1
PVH23476.1	PSK33719.1	PVH16713.1
PVH22689.1	PSK38400.1	PVH18554.1
PVH20694.1	PSK41664.1	PVH14742.1
PVH22349.1	PSK33775.1	PVH14741.1
PVH21048.1	PSK37584.1	PVH15055.1
PVH21031.1	PSK38520.1	PVH16708.1
PVH23080.1
PVH19729.1	PSK40420.1	PVH14162.1	Pga38/Ywp/Pga62/Eap1 family
PVH23366.1	PSK38718.1	PVH15608.1
PVH23321.1	PSK40419.1	PVH13699.1
PVH23282.1
PVH19730.1
PVH19749.1	PSK36212.1	PVH15067.1	Aspartyl proteases
PVH21364.1	PSK35217.1	PVH13850.1
PVH22910.1		PVH15232.1
PVH22744.1
PVH23210.1	PSK38647.1	PVH15532.1	Sod family
PVH19872.1	PSK41563.1	PVH15623.1
	PSK38734.1
PVH19678.1	PSK40475.1	PVH13643.1	Plb family
PVH19797.1	PSK35306.1	PVH13763.1
PVH22738.1	PSK35826.1	PVH16687.1	Rbt5 family
PVH20673.1	PSK36206.1	PVH18575.1
PVH20675.1	PSK38422.1	PVH15061.1
	PSK38421.1	PVH18574.1
	PSK38420.1	PVH18573.1
PVH23782.1	PSK33656.1	PVH15040.1	Pga26
	PSK39864.1	PVH14629.1	Pga260
PVH21164.1	PSK39463.1	PVH18390.1	Pga29/30/31 family
PVH21893.1	PSK39865.1	PVH14630.1
	PSK37684.1	PVH13464.1
PVH21646.1			Ssr1
PVH23162.1	PSK38599.1	PVH15484.1	Pga1
PVH23806.1	PSK36958.1	PVH17036.1	Pga14
PVH20044.1	PSK41395.1	PVH17384.1	Pga45
PVH21332.1	PSK39591.1	PVH15962.1	Pga46
	PSK35662.1	PVH15242.1	Pga48
PVH20326.1	PSK35761.1	PVH17671.1	Pga58
PVH20308.1	PSK41132.1	PVH17657.1	GPI proteins without homologs in the Candida genus
		PVH18569.1
PVH19541.1	PSK40609.1	PVH18180.1
PVH22368.1	PSK35838.1	PVH16702.1
PVH21914.1	PSK33789.1
PVH21057.1	PSK39967.1	PVH14731.1
PVH20654.1
		PVH18583.1
		PVH18585.1
		PVH18586.1
PVH20656.1		PVH18584.1
PVH22688.1		PVH16399.1
PVH22328.1
PVH22326.1	PSK41644.1	PVH17134.1
	PSK39446.1
PVH18810.1	PSK39968.1	PVH18324.1	GPI proteins without homologs in the Candida genus or C. auris
PVH18811.1	PSK38235.1	PVH13698.1
PVH19532.1	PSK35760.1	PVH13737.1
PVH19540.1	PSK36919.1	PVH14005.1
PVH19769.1	PSK36952.1	PVH14733.1
PVH20655.1	PSK37585.1	PVH16688.1
PVH20657.1	PSK38934.1	PVH17030.1
PVH20658.1	PSK38935.1	PVH17099.1
PVH20659.1	PSK39024.1
PVH20660.1	PSK40382.1
PVH20667.1
PVH20857.1
PVH21055.1
PVH21056.1
PVH21609.1
PVH23425.1
1Closest homologs in the different species are aligned, except for the proteins without homologs in the Candida genus or C. auris.

## Sheet: S6. Flo5-like proteins
Supplementary Table S6. Details of Flo5 homologs in the analyzed C. auris strains.
Clade	Strain	GenBank ID of protein or gene on contig	Protein size (aa)	Number of 42-aa repeats	SP	GPI	Comments
I	VPCI479/P/13	CVRJ01000067.1:2006-2 + CVRJ01000178.1:24847-23627	≥718	≥9	+	+	Precise number of repeats could not be determined due to contig assembly issues
	B11205	CP060340.1:868356-870836	1222	15	+	+
	B13916	CP060375.1:1440419-1437939	1222	15	+	+
II	B11220	QEO22553.1	970	9	+	+
	B13463	CP050654.1:586076-583637	1181	14	+	+
	B11809	CP050661.1:871602-873278	970	9	+	+
III	B11221	PIS57630.1	1385	13	+	-	Different C-term (lacks GPI-anchor)
	B12037	CP060368.1:1443189-1440709	1852	29	+	+
	B17721	CP060355.1:1467654-1465174	2062	34	+	+
	B12631	CP060361.1: 1701843-1699363	2062	34	+	+
IV	B11245	QEL60526.1	1600	23	+	+
	B12342	CP060348.1:1451161-1448722	1600	23	+	+
	B11243	PYGM01000139.1:22095-20420	685	11	-	-	Lacks N-term (SP), different C-term (lacks GPI-anchor)
V	IFRC2087	QRG37917.1	4669	97	+	+
VI	F0083	CM063582.1:1456007-1460689	1560	22	+	+

## Sheet: S7. Hydrol. enzymes and SDs
Supplementary Table S7. Enzymes with roles in pathobiology.
Proposed name	VPCI479/P/13 (clade I)	B11220 (clade II)	B11221 (clade III)	B11245 (clade IV)	IFRC2087 (clade V)	F0083 (clade VI)	Closest C. albicans homolog	GPI anchor in C. albicans	Comments
Secreted aspartic protease family
Sap1	CVRJ01000049.1:667 - 2268	QEO21719.1	PIS54407.1	QEL58036.1	QRG37489.1	CM063581.1:154392-152791	Sap1	N
Sap2	CVRJ01000017.1:18316 - 19929	QEO23308.1	PIS49331.1	QEL61775.1	QRG39764.1	CM063585.1:378842-377658	Sap2	N
Sap3	CVRJ01000065.1:39779 - 40990	QEO19246.1	PIS56510.1		QRG35697.1	CM063581.1:4131592-4132803	Sap3	N
Sap4	CVRJ01000396.1:7013-6246	QEO23181.1	PIS49203.1	QEL61908.1	QRG39639.1	CM063585.1:66855-967994	Sap4	N
Sap5	CVRJ01000095.1:6200-5016	QEO23620.1	PIS50133.1	QEL62466.1	QRG40023.1	CM063585.1:377658-378842	Sap5	N
Sap6	CVRJ01000319.1:4232-3048		PIS55851.1	QEL61629.1	QRG39262.1	CM063583.1:36765-35581	Sap6	N
Sap7	CVRJ01000109.1:12533 - 13672		PIS49877.1	QEL62731.1	QRG40278.1	CM063585.1:966855-967994	Sap7	N
Sap8	CVRJ01000158.1:8702-7518	QEO19234.1	PIS56522.1	QEL59871.1	QRG35685.1	CM063581.1:4155593-4156777	Sap8	N
Sap91	CVRJ01000112.1:9590 - 11362	QEO21780.1	PIS52498.1	QEL60915.1	QRG38558.1	CM063583.1:1679045-1680817	Sap9	Y
Sap90	CVRJ01000130.1:7268 - 8947	QEO20314.1	PIS57362.1	QEL60267.1	QRG38173.1	CM063582.1:831648-833327
Sap91	CVRJ01000030.1:8787 - 10898	QEO23226.1	PIS49247.1	QEL61864.1	QRG39683.1	CM063584.1:485087-487198
Sap92	CVRJ01000018.1:79446 - 81032	QEO21718.1	PIS54406.1	QEL58039.1	QRG37488.1	CM063581.1:155246-156832
Yps7	CVRJ01000077.1:10468 - 12138	QEO21966.1	PIS56384.1	QEL61097.1	QRG38746.1	CM063583.1:1249861-1251531	Yps7	N	Ambiguous GPI anchor prediction in C. auris
Apr1	CVRJ01000066.1:22183-20954	QEO19645.1	PIS52974.1	QEL59438.1	QRG36095.1	CM063581.1:3245801-3247069	Apr1	N
Apr10	CVRJ01000408.1:1363 - 2763	QEO21260.1	PIS53946.1	QEL58501.1	QRG37028.1	CM063581.1:1194489-1195889
Phospholipase B family
Plb2	CVRJ01000293.1:4689-6395	QEO19868.1	PIS53208.1	QEL59211.1	QRG36319.1	CM063581.1:2745929-2744223	Plb2	N
Plb3	CVRJ01000446.1:3886-1979	QEO21147.1	PIS53869.1	QEL58577.1	QRG36953.1	CM063581.1:1355489-1357396	Plb3	Y
Plb4	CVRJ01000100.1:28767-26863	QEO21621.1	PIS54312.1	QEL58138.1	QRG37391.1	CM063581.1:372971-374875	Plb4	Y	Ambiguous GPI anchoring only in B11245
Plb5	CVRJ01000014.1:83083 - 85248	QEO21310.1	PIS53996.1	QEL58448.1	QRG37078.1	CM063581.1:1068113-1070260	Plb5	Y
GPI-anchored superoxide dismutases family
Sod4	CVRJ01000047.1:9492-8905	QEO22274.1	PIS56070.1	QEL61404.1	QRG39052.1	CM063583.1:572078-572665	Sod4	Y
Sod6	CVRJ01000053.1:46604-45714	QEO19333.1	PIS56420.1	QEL59755.1	QRG35783.1	CM063581.1:3936034-3936924	Sod6	Y
1Cells highlighted in blue indicate C. auris proteins with predicted GPI anchors.

## Sheet: S8. Oligonucleotides
Supplementary Table S8. Oligonucleotides used in this study.
Name of primer	Sequence (5'-3')	Purpose
QG37_01906_F	TCAAACACTAGCCGACACC	Gene expression analyses
QG37_01906_R	CAAGCAAGCTGCAAGACTG
QG37_05701_F	GCAGCACTCGTGAGAGAACT
QG37_05701_R	GGCTGGTTCTCCTGCTCATT
QEO21031_F	TACGCAAGGCGAATCTACC
QEO21031_R	TCGCCATTTTCTTTGTGGC
QEO19248_F	GCCGCTAGATTGATCACCGT
QEO19248_R	TAGGTGTGGGTACCCTTGGT
5.8S rDNA_F	GGATCTCTTGGTTCTCGC
5.8S rDNA_R	CGCTCAAACAGGCATGC
QG37_01906-KpnI-F	cacaGGTACCCGAGGTGACATTGAGCAG	Cloning QG37_01906 upstream flank in SAT1-flipping plasmid pSFS2
QG37_01906-XhoI-R	cacaCTCGAGGGGTCAACGTTGTGAGG
QG37_01906-NotI-F	cacaGCGGCCGCCCCTGTAGCTCCTTCAAGC	Cloning QG37_01906 downstream flank in pSFS2
QG37_01906-SacI-F	cacaGAGCTCATGTACTAACAGCAGATGCGC
QG37_01906-ext-F	AGAAGGTAACGCTGGCG	Checking QG37_05701 deletion mutants
QG37_01906-ext-R	AACTACTAGCTCATCATGG
QG37_05701-KpnI-F	cacaGGTACCAATCGCCTACTTTAGCCCC	Cloning QG37_05701 upstream flank in pSFS2
QG37_05701-ApaI-R	cacaGGGCCCCCTCGTACTTTAACTTTCACTGGCC
QG37_05701-NotI-F	cacaGCGGCCGCGGCGTGCAGTGCTCTCC	Cloning QG37_05701 downstream flank in pSFS2
QG37_05701-SacI-F	cacaGAGCTCTTGGCTCTCCAGGTTTACCG
QG37_05701-ext-F	CATCACTGACATCTGCCC	Checking QG37_05701 deletion mutants
QG37_05701-ext-R	GAAATGGACTCTACTATGAG
QG37_01906_guide	CUCUUCUUCGAUGUUGCCAAGUUUUAGAGCUAUGCU	CRISPR-Cas9 sgRNA guides
QG37_05701_guide	ACAGGCGACGCUGGACCCAAGUUUUAGAGCUAUGCU
